# Supplementary material for: Amino acids activate mTORC1 to release roe deer embryos from decelerated proliferation during diapause
Source: Proc Natl Acad Sci U S A. 2021 Aug 27;118(35):e2100500118. doi: 10.1073/pnas.2100500118 (PMC8536382; doi:10.1073/pnas.2100500118)
Supplement: Supplementary File [file pnas.2100500118.sd04.xlsx]

## Sheet: Title
Amino acids activate mTORC1 to release roe deer embryos from decelerated proliferation during diapause
Vera A. van der Weijden, Jochen T. Bick, Stefan Bauersachs, Anna B. Rüegg, Thomas B. Hildebrandt, Frank Goeritz, Katarina Jewgenow, Pieter Giesbertz, Hannelore Daniel, Emilie Derisoud, Pascale Chavatte-Palmer, Rupert M. Bruckmaier, Barbara Drews and Susanne E. Ulbrich
Dataset S4
qPCR and RNASeq data luminal epithelium

## Sheet: Dataset S4
Supplementary table 4: qPCR and RNASeq data luminal epithelium
van der Weijden et al., (2021)
	delta Ct values		TPM
Gene ID	qPCR_diapause	qPCR_elongated	RNASeq_diapause	RNASeq_elongated
MX1	13.6	11	5.06606	1.93537
PGR	13.8	10.3	0.807495	0
RBP4	6.1	12.7	1.42595	239.251
SLC2A1	12.5	13.1	7.21888	36.6007
TIMP2	14.1	13.7	107.17	224.862
qPCR data from van der Weijden et al., 2019 (doi: 10.1093/biolre/ioz129)
