# Supplementary material for: Amino acids activate mTORC1 to release roe deer embryos from decelerated proliferation during diapause
Source: Proc Natl Acad Sci U S A. 2021 Aug 27;118(35):e2100500118. doi: 10.1073/pnas.2100500118 (PMC8536382; doi:10.1073/pnas.2100500118)
Supplement: Supplementary File [file pnas.2100500118.sd01.xlsx]

## Sheet: Title
Amino acids activate mTORC1 to release roe deer embryos from decelerated proliferation during diapause
Vera A. van der Weijden, Jochen T. Bick, Stefan Bauersachs, Anna B. Rüegg, Thomas B. Hildebrandt, Frank Goeritz, Katarina Jewgenow, Pieter Giesbertz, Hannelore Daniel, Emilie Derisoud, Pascale Chavatte-Palmer, Rupert M. Bruckmaier, Barbara Drews and Susanne E. Ulbrich
Dataset S1
Enriched canonical pathways and upstream regulators in the embryos and luminal epithelium. Let-7 and Let-7a-5p target gene expression in the embryos

## Sheet: Embryos_canonical_pathways
Embryos significantly enriched canonical pathways
	z-score cut-off of >2 in one of the analyses and p-value of <0.05
Canonical Pathways	Early diapause	Mid diapause	Late diapause	Pre-elongation	Elongated
Oxidative Phosphorylation	-5	-4.902	-5.24	-3.441	0.816
GP6 Signaling Pathway	2.558	3.638	3.357	3.9	4.849
Ephrin Receptor Signaling	-4.315	-3.3	-2.711	1.941	3.411
Ceramide Signaling	-2.828	-3.357	-3.357	-2.111	1
tRNA Charging	-3.464	-2.828	-2	N/A	4
D-myo-inositol-5-phosphate Metabolism	-2.558	-2.2	-1.46	1.279	4.542
eNOS Signaling	1.8	2.4	2.236	2.828	2.711
3-phosphoinositide Degradation	-2.683	-1.8	-1.043	1.8	4.644
D-myo-inositol (3,4,5,6)-tetrakisphosphate Biosynthesis	-2.524	-2.132	-1.342	1.528	4.352
D-myo-inositol (1,4,5,6)-Tetrakisphosphate Biosynthesis	-2.524	-2.132	-1.342	1.528	4.352
iCOS-iCOSL Signaling in T Helper Cells	0.832	1.897	2.309	3.051	3.771
Glycolysis I	-3.162	-3.162	-3.162	-2.333	N/A
Huntington's Disease Signaling	1.732	3.13	2.132	2.837	1.877
Role of p14/p19ARF in Tumor Suppression	-1.265	-2.449	-2.449	-2.646	-2.714
3-phosphoinositide Biosynthesis	-2.191	-1.616	-0.73	2.191	4.718
CCR3 Signaling in Eosinophils	0.832	1.667	1.667	3.464	3.771
Actin Nucleation by ARP-WASP Complex	-3.441	-2.5	-3.5	-0.378	1.508
Superpathway of Inositol Phosphate Compounds	-2.121	-1.372	-0.343	2.401	5.078
NRF2-mediated Oxidative Stress Response	-3.272	-2.294	-2.294	0.243	3.138
Non-Small Cell Lung Cancer Signaling	0.5	2.333	2.121	3.162	3.051
Apelin Cardiomyocyte Signaling Pathway	0.853	2.183	1.789	2.985	3.286
IL-7 Signaling Pathway	0.535	2.333	2.333	2.887	2.887
Pyridoxal 5'-phosphate Salvage Pathway	-3	-2.309	-2.111	0.333	3.207
Actin Cytoskeleton Signaling	-2.828	-2.03	-2.16	0.973	2.897
TNFR1 Signaling	-2.333	-3	-2.333	-2	1.134
FLT3 Signaling in Hematopoietic Progenitor Cells	0.258	1.897	1.897	3.317	3.3
IL-8 Signaling	-2.556	-1.4	-1.3	1.512	3.893
IL-3 Signaling	0.243	1.732	1.732	2.84	3.962
Remodeling of Epithelial Adherens Junctions	-3.207	-2.887	-2.887	-1.342	0
Role of NFAT in Regulation of the Immune Response	0.209	1.414	1.279	3.13	4.158
Rac Signaling	-2.502	-1.091	-0.853	2.138	3.545
FcÎ³ Receptor-mediated Phagocytosis in Macrophages and Monocytes	-3.128	-2.357	-2.236	0.775	1.604
Endometrial Cancer Signaling	0.243	1.732	1.732	3.317	3.051
Endocannabinoid Cancer Inhibition Pathway	-1.8	-2.236	-1.528	-2.683	-1.8
ErbB4 Signaling	0	1.667	1.667	3	3.638
Signaling by Rho Family GTPases	-2.236	-1.622	-1.677	1.151	3.244
14-3-3-mediated Signaling	-0.426	0.728	1.807	2.84	4.082
Macropinocytosis Signaling	0.535	1.508	1.508	2.887	3.441
Prolactin Signaling	0.258	1.732	1.732	2.714	3.441
Superpathway of Methionine Degradation	-1.89	-2.236	-2	0	3.742
Regulation of Actin-based Motility by Rho	-2.887	-2.294	-3.545	-0.277	0.832
HGF Signaling	-0.471	1.508	1.155	3	3.674
Death Receptor Signaling	-2.4	-2.828	-2.236	-0.728	1.606
Glioma Signaling	0.243	1.732	1.732	2.673	3.411
Phospholipase C Signaling	-1.095	-0.209	-0.756	3.128	4.427
RhoGDI Signaling	2.214	1.859	2.137	-0.756	-2.646
Integrin Signaling	-3.266	-1.581	-2.469	0.186	2
GDNF Family Ligand-Receptor Interactions	0.277	1.667	1.667	2.53	3.357
Thrombin Signaling	-2.121	-1.177	-0.962	1.633	3.569
Thrombopoietin Signaling	0.258	1.508	1.508	2.714	3.441
Gluconeogenesis I	-2.828	-2.333	-2.333	-1.89	N/A
Renin-Angiotensin Signaling	0	1.291	1.291	3	3.8
Synaptogenesis Signaling Pathway	-2.177	-1.155	-1.342	1.521	3.162
Th1 Pathway	0.243	1.291	1.807	2.828	3.13
ERK/MAPK Signaling	0.781	1.616	1.567	2.353	2.92
Small Cell Lung Cancer Signaling	0.535	2.111	1.897	2.111	2.5
Melanoma Signaling	0.277	1.89	1.89	2.333	2.673
fMLP Signaling in Neutrophils	-1.043	0	0	3.357	4.6
ErbB2-ErbB3 Signaling	0	1.897	1.897	2.53	2.673
TCA Cycle II (Eukaryotic)	-3.051	-1.732	-2.496	-1.265	0.447
Adrenomedullin signaling pathway	-0.365	1.043	0.6	2.558	4.333
JAK/Stat Signaling	0	1.604	1.807	2.496	2.982
NF-ÎºB Activation by Viruses	-0.728	0.905	0.577	2.714	3.9
IGF-1 Signaling	-0.655	1	0.775	3.207	3.153
RhoA Signaling	-2.268	-1.961	-2.2	0.655	1.706
IL-2 Signaling	-0.577	1.134	1.667	2.333	3.051
Colorectal Cancer Metastasis Signaling	-1.581	-0.343	-1.372	2.268	3.182
Nitric Oxide Signaling in the Cardiovascular System	0.243	1.387	1.155	2.496	3.441
Renal Cell Carcinoma Signaling	-0.277	1.414	1.414	2.53	3.051
Sumoylation Pathway	1.964	2	2.828	1.155	-0.728
CNTF Signaling	-0.577	1.134	1.134	2.828	3
Sperm Motility	0.535	0.277	0.535	3.051	4.264
PEDF Signaling	-0.688	1.155	1.155	2.53	3.13
Opioid Signaling Pathway	-2.874	-1.732	-1.3	0.626	2.121
Acute Myeloid Leukemia Signaling	-0.471	1.155	1.155	2.887	2.982
Apelin Endothelial Signaling Pathway	-0.5	0.577	1.069	2.673	3.8
Regulation of eIF4 and p70S6K Signaling	0.5	2.111	1.732	2.121	2.138
LPS-stimulated MAPK Signaling	-0.728	0.905	0.905	2.887	3.153
P2Y Purigenic Receptor Signaling Pathway	-0.655	0.775	0.471	2.668	3.922
Induction of Apoptosis by HIV1	-2.309	-2.121	-2.111	N/A	1.89
IL-23 Signaling Pathway	0.302	1.667	1.667	2.646	2.111
Aryl Hydrocarbon Receptor Signaling	1.147	1.387	1.291	1.941	2.6
Production of Nitric Oxide and Reactive Oxygen Species in Macrophages	1	1.616	1.257	1.961	2.466
HMGB1 Signaling	-2.353	-1.147	-1.213	1.291	2.294
p70S6K Signaling	0.2	1.091	1.633	2.065	3.272
PI3K/AKT Signaling	-2.132	-1.342	-1.414	-1.941	1.4
Cardiac Hypertrophy Signaling	-1.808	-0.557	-1.414	1.89	2.534
TGF-Î² Signaling	-2	-1.941	-2.111	0	2.111
Salvage Pathways of Pyrimidine Ribonucleotides	-1.964	-0.775	-1.155	1.387	2.837
Superpathway of Cholesterol Biosynthesis	-1	N/A	1	2.646	3.464
UVB-Induced MAPK Signaling	-0.277	1.414	1.414	1.897	3.051
UVA-Induced MAPK Signaling	-0.577	0.707	1.265	2.333	3.153
Endothelin-1 Signaling	-1.616	-0.784	-0.962	1.569	3.087
Pyrimidine Ribonucleotides De Novo Biosynthesis	0.577	1.265	1.134	2.309	2.714
Apoptosis Signaling	-1.964	-2.324	-1.5	-1.265	-0.943
Insulin Receptor Signaling	0	1.147	0.894	2.065	3.889
Estrogen-Dependent Breast Cancer Signaling	-0.5	0.905	0.632	2.714	3.207
Relaxin Signaling	0	1.069	0.775	2.887	3.207
GÎ±12/13 Signaling	-0.408	0.894	0.853	2.558	3.138
PAK Signaling	-0.471	0.832	1	2.668	2.837
Pancreatic Adenocarcinoma Signaling	-0.447	1.387	1.155	3.051	1.698
Ovarian Cancer Signaling	-0.775	0.632	0.632	2.828	2.84
IL-9 Signaling	0.333	1.414	1.414	2.646	1.897
Mouse Embryonic Stem Cell Pluripotency	-0.655	0.5	0.258	3	3.273
Antioxidant Action of Vitamin C	1.508	1.414	1	-1.633	-2.111
Th2 Pathway	0.5	1.069	1.069	2.357	2.668
mTOR Signaling	0.186	1.225	1	2.683	2.556
Pyrimidine Ribonucleotides Interconversion	0.577	1.265	1.134	2.111	2.53
PI3K Signaling in B Lymphocytes	-1	-0.277	0	2.138	4.2
ERK5 Signaling	-1.732	-1	0	1.667	3.207
Neuregulin Signaling	-0.775	0.632	0.632	2.333	3.207
Antiproliferative Role of Somatostatin Receptor 2	-0.577	1.134	1	2.333	2.496
Growth Hormone Signaling	-0.258	1.155	1.387	1.732	3
Regulation of Cellular Mechanics by Calpain Protease	-2.714	-1.633	-2.449	0	0.707
Cdc42 Signaling	-2.4	-2	-1.698	0.577	0.707
Role of NFAT in Cardiac Hypertrophy	-1.461	-0.209	-0.784	1.877	3
EIF2 Signaling	-1.134	0.229	0.243	3	2.694
Telomerase Signaling	0.426	1.5	1.213	1.732	2.357
Glioblastoma Multiforme Signaling	-1.183	0.192	-1	1.8	3.053
Cholecystokinin/Gastrin-mediated Signaling	-1.606	-0.258	-1.069	1.291	2.985
Mitotic Roles of Polo-Like Kinase	0	0	2	2	3.207
NF-ÎºB Signaling	-0.192	0.816	0.426	2.236	3.528
Tec Kinase Signaling	-1.095	-0.392	-0.365	2.041	3.286
Leukocyte Extravasation Signaling	-1.768	-1	-0.928	0.784	2.694
CXCR4 Signaling	-1.134	0	-0.209	2.449	3.286
Granzyme B Signaling	-1.89	-1.89	-2.236	N/A	1
CD28 Signaling in T Helper Cells	-0.688	-0.258	-0.258	2.309	3.5
IL-6 Signaling	-0.784	0.894	0.688	1.807	2.837
Paxillin Signaling	-1.528	-0.277	-0.258	1.807	3.13
GÎ±q Signaling	-0.853	0.229	-0.218	2.5	3.157
Chemokine Signaling	-1.667	-1.134	0	1.134	3
Endocannabinoid Developing Neuron Pathway	-1.789	0	0.258	2.496	2.357
Ethanol Degradation IV	N/A	1	1	2.236	2.646
PCP pathway	-1.508	-0.905	-2.333	1	1.134
Î±-Adrenergic Signaling	0	0.447	0.447	2.236	3.742
Notch Signaling	-2.236	-2	-1.342	-0.447	0.816
PDGF Signaling	-0.426	0.471	0.243	2.5	3.138
Glioma Invasiveness Signaling	-2.132	-1	-1.5	0.5	1.606
Glutathione Redox Reactions I	1.342	1.342	N/A	1.633	2.333
EGF Signaling	-0.728	0.577	0.302	2.53	2.496
TWEAK Signaling	-1.667	-2.121	-1.667	N/A	1.134
Role of NANOG in Mammalian Embryonic Stem Cell Pluripotency	-0.775	0.333	0.333	2.333	2.673
Estrogen-mediated S-phase Entry	0.378	0.816	2	1.342	1.897
Aldosterone Signaling in Epithelial Cells	-0.243	0.832	0.535	1.941	2.837
Purine Nucleotides De Novo Biosynthesis II	-1.342	-1	-1	N/A	3
Calcium Signaling	-1.134	-0.816	-0.816	1.414	2.138
GM-CSF Signaling	-1.069	0.333	0.632	1.897	2.324
Osteoarthritis Pathway	-1.46	0.2	-0.784	1.3	2.466
Triacylglycerol Biosynthesis	-1.265	0	0.378	0.816	3.742
Role of CHK Proteins in Cell Cycle Checkpoint Control	-1.414	-0.378	-0.816	2	1.508
NER Pathway	-0.894	0	-0.302	1	3.9
Interferon Signaling	N/A	N/A	1	2.236	2.828
Stearate Biosynthesis I (Animals)	-2.333	-0.447	-0.378	0	2.496
CDK5 Signaling	-0.688	-0.775	-0.775	1.265	2.138
Lymphotoxin Î² Receptor Signaling	-0.832	0.632	0.333	1.667	2.111
Superpathway of Geranylgeranyldiphosphate Biosynthesis I (via Mevalonate)	N/A	N/A	1	2	2.449
Role of BRCA1 in DNA Damage Response	0.378	0.447	0.816	2.236	1.414
Mevalonate Pathway I	N/A	N/A	1	2	2.236
Synaptic Long Term Potentiation	-0.5	-0.277	-0.258	1.155	3
VEGF Signaling	0	0.277	0.535	1.604	2.683
Dopamine-DARPP32 Feedback in cAMP Signaling	0.218	0	-0.426	1.5	2.887
Phosphatidylglycerol Biosynthesis II (Non-plastidic)	-1	N/A	N/A	N/A	3.317
Cysteine Biosynthesis III (mammalia)	-1	N/A	N/A	N/A	3.317
Î³-glutamyl Cycle	N/A	N/A	2	N/A	2.236
UDP-N-acetyl-D-galactosamine Biosynthesis II	-2.236	-2	N/A	N/A	0
Acyl-CoA Hydrolysis	-2	N/A	N/A	N/A	2.236
CDP-diacylglycerol Biosynthesis I	-1	N/A	N/A	N/A	3.162
Superpathway of D-myo-inositol (1,4,5)-trisphosphate Metabolism	N/A	N/A	N/A	2	2.121
Methionine Degradation I (to Homocysteine)	N/A	N/A	N/A	N/A	3
Cholesterol Biosynthesis II (via 24,25-dihydrolanosterol)	N/A	N/A	N/A	N/A	2.449
Cholesterol Biosynthesis I	N/A	N/A	N/A	N/A	2.449
Cholesterol Biosynthesis III (via Desmosterol)	N/A	N/A	N/A	N/A	2.449
Colanic Acid Building Blocks Biosynthesis	-2.236	N/A	N/A	N/A	N/A
Urate Biosynthesis/Inosine 5'-phosphate Degradation	N/A	N/A	N/A	N/A	2.236

## Sheet: Embryos_upstream_regulators
Embryos significantly enriched upstream regulators
	z-score cut-off of >2 in one of the analyses and p-value of <0.05
Upstream Regulators	Early diapause	Mid diapause	Late diapause	Pre-elongation	Elongated
XBP1	-5.899	-3.958	-4.657	-1.173	6.018
IL5	-5.023	-4.561	-4.267	-1.766	3.884
MYC	-5.502	-4.199	-2.567	0.383	6.646
CSF2	-4.835	-4.763	-3.778	-0.723	4.8
CD3	-4.768	-2.796	-2.359	0.413	7.835
NFE2L2	-4.781	-3.293	-3.659	0.126	5.419
miR-124-3p (and other miRNAs w/seed AAGGCAC)	5.06	3.608	3.415	-0.295	-4.889
IFNA2	3.062	3.295	2.38	4.136	4.183
CSF1	-4.748	-3.994	-3.448	-1.611	3.218
let-7	4.028	3.605	2.952	0.199	-6.23
FOXO1	-4.452	-4.561	-4.046	-1.631	2.122
INSR	-4.379	-3.44	-3.746	-1.689	3.078
miR-1-3p (and other miRNAs w/seed GGAAUGU)	3.695	3.072	2.159	-1.021	-6.033
RHO	-3.308	-3.308	-3.308	-3	-2.84
ERN1	-4.417	-3.341	-3.728	-1.735	2.448
MAP4K4	4.459	2.783	2.863	-0.809	-4.73
KLF3	4.589	3.221	3.781	1.372	-2.492
CD38	-4.001	-3.306	-3.183	-1.16	3.602
KDM5A	5.202	4.11	4.131	1.342	N/A
miR-16-5p (and other miRNAs w/seed AGCAGCA)	2.762	1.974	3.232	-0.967	-5.771
ATP7B	3.051	3.051	2.53	3.162	2.84
IL15	-3.545	-3.446	-3.525	-2.746	1.294
HIF1A	-3.635	-3.189	-2.999	-1.76	2.822
beta-estradiol	-4.327	-3.456	-2.878	-0.923	2.773
IL4	-4.289	-2.508	-2.422	0.09	5.038
HBA1/HBA2	-3.771	-3.771	-3.771	-2.887	N/A
ERBB2	-3.716	-2.601	-2.554	-1.272	3.986
ESRRA	-4.146	-3.497	-3.182	-2.114	1.027
EGFR	-3.343	-1.543	-2.06	1.158	5.839
E2F1	-3.016	-2.432	-1.719	1.388	5.205
Vegf	-2.498	-1.441	-0.644	2.756	6.301
IFNB1	3.294	3.477	2.949	3.857	N/A
TRIM24	-2.099	-2.846	-2.168	-2.846	-3.583
HGF	-2.801	-1.748	-1.618	1.19	6.08
ADRB	-2.712	-1.975	-2.452	-3.381	-2.755
SYVN1	-4.057	-2.558	-3.558	-0.435	2.579
mir-122	3.765	1.939	2.585	-0.803	-3.565
let-7a-5p (and other miRNAs w/seed GAGGUAG)	2.782	1.752	2.164	N/A	-5.89
F2	-2.957	-2.602	-2.384	0.319	4.295
Ige	-2.945	-2.786	-1.825	0.378	4.439
Hbb-b1	-3.441	-3.441	-3.13	-2.138	N/A
SREBF1	0.36	1.026	1.837	3.235	5.578
CDKN2A	4.245	3.307	1.712	1.074	-1.62
MITF	-3.081	-2.039	-1.295	1.336	4.135
EGF	-3.269	-2.442	-2.074	0.136	3.954
LDL	-3.013	-3.219	-2.493	-1.886	1.215
IFN Beta	2.551	3.174	2.641	3.448	N/A
PDGF BB	-3.49	-2.631	-2.473	-1.237	1.903
mir-1	3.172	2.484	2.755	-0.22	-2.966
IGF1	-2.945	-2.285	-1.229	-1.208	3.902
CD28	-2.54	-1.566	-1.291	-0.711	5.454
HSF2	-3.302	-2.985	-2.433	N/A	2.525
miR-30c-5p (and other miRNAs w/seed GUAAACA)	3.214	2.286	1.383	-0.196	-4.165
STK11	-2.196	-2.936	-2.84	-1.591	-1.619
E2f	-3.257	-3.102	-2.781	N/A	1.985
miR-122-5p (miRNAs w/seed GGAGUGU)	2.806	2.49	2.708	0.397	-2.696
SFRP1	-1.8	-2.287	-2.315	-2.401	-2.191
PPARGC1A	-3.787	-2.215	-2.319	-0.948	1.585
SREBF2	0.168	0.797	1.577	3.211	5.074
REL	-0.059	0.945	1.413	3.62	4.78
POR	-1.114	-1.635	-2.132	-2.805	-3.128
GNA12	1.353	1.75	1.559	3.033	3.051
AMPK	-2.042	-1.773	-2.654	-2.541	-1.719
KRAS	-2.923	-2.422	-3.233	-1.825	-0.313
IL3	-2.949	-2.565	-2.412	-0.859	1.903
VEGFA	-2.17	-1.884	-2.202	0.455	3.97
ATF4	-2.518	-2.025	-1.794	-0.35	3.925
CEBPB	1.555	1.25	1.518	2.944	3.296
EIF4E	-2.034	-1.087	-0.781	1.573	5.043
CG	1.041	1.889	1.389	2.623	3.57
TCF7L2	-1.76	-0.664	-0.605	2.55	4.914
hydrogen peroxide	-2.656	-1.858	-2.477	-0.57	2.92
IRF8	-2.777	-3.047	-2.902	-1.712	N/A
TCF3	2.59	3.147	2.24	2.341	0.083
miR-125b-5p (and other miRNAs w/seed CCCUGAG)	2.891	1.885	1.393	-0.506	-3.7
IL2	-2.696	-2.065	-2.397	-0.701	2.472
beta-carotene	N/A	-2.449	-2.236	-2.333	-3.264
CD40LG	-2.881	-1.276	-1.688	-0.193	4.221
TGFB1	-2.044	-1.928	-1.728	0.836	3.712
FGF2	-1.938	-2.263	-2.24	-0.793	2.924
ARNT	-3.196	-2.38	-2.38	-2.163	N/A
TNFSF11	-3.29	-2.956	-2.789	-1.037	N/A
FBXO32	-3.144	-2.573	-1.923	0	2.417
TRAP1	3.138	2.157	2.804	N/A	-1.897
OMA1	-2.646	-2.236	-2.646	-2.449	N/A
RAF1	-3.129	-1.18	-0.891	1.092	3.646
MKNK1	-0.7	0.56	0.991	3.148	4.525
MAPK3	-2.652	-2.264	-3.182	-1.825	N/A
GSK3A	1.94	1.71	1.94	1.934	2.387
tretinoin	1.35	2.044	0.972	3.422	2.015
FOXM1	-1.614	-1.282	0.178	2.103	4.558
mir-183	2.575	2.404	2.753	1.367	-0.59
ATM	0.537	1.362	2.423	2.58	2.777
PPARA	-3.255	-1.826	-1.92	-0.14	2.479
HDL-cholesterol	-1	-2.121	-1.667	-2.333	-2.496
TGFB2	2.733	2.052	2.341	2.436	N/A
PI3K (complex)	-2.214	-1.517	-2.366	-0.995	2.459
Ras homolog	-2.588	-1.763	-2.588	-2.588	N/A
HBEGF	-2.714	-1.897	-2.53	-2.333	N/A
E2F3	-2.719	-2.601	-1.729	-0.783	1.629
PRKN	-1.557	-1.244	-1.244	-2.765	-2.643
miR-155-5p (miRNAs w/seed UAAUGCU)	1.073	-0.576	0.029	-2.54	-5.185
ASXL1	1.897	2.828	2.333	2.333	N/A
RBL1	2.71	2.395	2.053	N/A	-2.222
CASP1	N/A	1.982	2.219	2.425	2.736
FLT1	-1.347	-1.606	-1.528	1.604	3.266
sterol	-1.498	-1.484	-1.416	-2.058	-2.819
CTGF	0.787	1.681	1.359	2.701	2.71
PTEN	-0.786	-1.812	-1.928	-1.788	-2.898
TBX2	-3.02	-2.429	-2.034	N/A	1.723
ATF6	-2.06	-1.957	-1.457	-0.489	3.209
SGPL1	-2.219	-2.433	-1.982	-0.896	-1.633
CETP	-2.415	-2.415	-2.415	-1.709	-0.171
AHR	-1.53	-1.076	-1.913	-2.33	-2.274
miR-483-3p (miRNAs w/seed CACUCCU)	1.722	1.5	0.52	-1.906	-3.444
IgG	1.981	1.945	2.434	1.163	-1.487
Laminin (complex)	-2.011	-1.013	-2.008	-2.282	-1.647
CREB1	-2.03	-1.16	-1.082	0.729	3.951
KDM8	-2.236	-2.236	-2.236	-2.236	N/A
PDX1	-1.305	-1.608	-2.208	-2.46	-1.344
EGLN	3.141	2.696	2.362	0.725	N/A
FN1	-2.299	-2.442	-2.546	-0.187	1.437
miR-133a-3p (and other miRNAs w/seed UUGGUCC)	3.243	2.184	2.43	0.985	N/A
AURKA	2.201	2.201	2.201	1.051	1.051
PGR	-2.659	-2.363	-1.939	0.048	1.689
CTNNB1	-0.315	0.656	0.738	2.26	4.699
ERK	-2.593	-1.977	-2.166	-0.55	1.351
STAT4	-0.169	0.797	0.743	2.621	4.305
PLA2R1	-2.204	-1.067	-1.969	-1.969	1.414
ANGPT2	-1.789	-1.562	-1.061	0.839	3.372
nitric oxide	-1.978	-2.247	-2.055	-1.329	0.961
PPARGC1B	-2.602	-1.707	-1.383	0.322	2.492
Ifnar	2.768	3.347	2.388	N/A	N/A
MAPK1	-2.69	-2.323	-1.861	-1.575	0.048
BCR (complex)	-2.874	-2.181	-1.779	-1.652	N/A
IPMK	-2.335	-2.714	-2.343	-1.093	N/A
24-hydroxycholesterol	-1.651	-1.803	-1.803	-1.803	-1.421
mevalonic acid	-1.912	-1.756	-1.941	-1.795	-1.051
LCN2	-2.273	-2.097	-2.23	-1.806	N/A
EIF2AK3	-1.957	-1.281	-1.77	-0.601	2.774
ESRRG	-2.336	-2.566	-2.245	-1.23	N/A
CCL5	-3.048	-2.583	-2.744	N/A	N/A
dinoprost	-2.642	-1.951	-1.432	-1.927	-0.402
MAP2K1	-2.182	-1.375	-2.627	-0.528	1.583
MYOD1	1.063	1.056	1.253	2.309	2.581
KAT6A	N/A	1.89	1.89	2.343	2.137
HOXB3	1	1.633	1.342	2.236	2
PIK3R1	-1.518	-1.285	-1.734	-0.748	2.904
IFNL1	N/A	3.067	1.904	3.213	N/A
IL27	2.186	1.841	1.637	2.455	N/A
ARNT2	-2.535	-2.137	-2.333	1.095	N/A
Cdc42	-2.449	-2.449	-2.449	-0.707	N/A
POU5F1	-2.488	-1.714	-1.798	-0.726	1.289
CREM	-2.01	-2.19	-2.01	-1.805	N/A
MYCN	-2.394	-1.95	-1.619	-1.075	0.973
3,5-diiodothyronine	-2	-2	-2	-2	N/A
SUZ12	N/A	1.934	1.934	2.169	1.934
miR-291a-3p (and other miRNAs w/seed AAGUGCU)	-0.285	-0.485	-0.485	-2.526	-4.175
ERK1/2	-2.392	-1.871	-2.276	-1.416	N/A
PITX2	1.052	1.495	1.67	2.365	1.359
Interferon alpha	1.51	1.703	0.877	3.834	N/A
TGFBR2	0.866	1.605	1.208	1.715	2.512
RB1	-1.621	-1.235	-2.318	-1.112	-1.615
NUPR1	0.899	-0.145	-0.713	-1.934	-4.196
NFYA	-1.599	-1.599	-0.784	0.625	3.278
SP1	-0.585	-0.29	-0.86	1.627	4.517
CLCA2	-2.183	-1.954	-2.195	-1.513	N/A
PRKCD	-2.386	-1.73	-2.398	-0.093	1.199
Akt	0.782	0.636	1.813	1.657	2.874
mir-21	3.234	2.744	1.781	N/A	N/A
PKM	-2.43	-2.227	-2.012	-1.067	N/A
AGT	-1.66	-1.199	-1.618	0.246	3.002
HDAC1	2.446	1.928	1.501	1.377	-0.464
MEF2D	2.096	1.717	1.793	2.043	N/A
RXRA	0.419	1.088	1.634	2.009	2.447
AR	-2.014	-1.205	-1.618	0.409	2.295
XDH	-2.18	-1.937	-1.937	-1.455	N/A
IRF2	-2.197	-2.246	-2.279	-0.696	-0.089
TFRC	2.433	1.912	1.664	1.195	-0.239
SIRT1	2.419	1.533	2.169	1.319	N/A
TAZ	2.01	1.884	1.479	1.432	-0.616
Pdgf (complex)	-1.246	-1.339	-1.351	-1.117	2.337
BRCA1	0.192	0.751	1.314	2.394	2.696
mir-17	-0.19	N/A	N/A	-3.418	-3.679
ABCB6	2.77	2.155	2.353	N/A	N/A
CDX2	1.056	1.457	0.893	1.629	2.23
SIM1	-2.121	-1.715	-1.915	1.512	N/A
cholesterol	-0.558	-1.623	-1.347	-1.709	-2.006
D-glucose	0.477	1.337	1.491	1.545	2.384
EGLN1	2.805	2.287	2.111	N/A	N/A
PPARG	-2.568	-1.418	-0.336	0.651	2.203
miR-17-5p (and other miRNAs w/seed AAAGUGC)	N/A	-0.664	N/A	-3.36	-3.148
PTGER2	-1.919	-1.535	N/A	N/A	3.705
miR-34a-5p (and other miRNAs w/seed GGCAGUG)	1.969	1.731	N/A	-0.885	-2.563
SOX11	-2.233	-2.353	-1.066	-1.477	N/A
HDL	-1.714	-1.155	-1.9	-2.338	N/A
MAPK13	-2.2	-1.982	-1.982	-0.943	N/A
PRKAA2	-0.579	-0.62	-1.164	-1.993	-2.745
APOE	2.184	1.822	2.414	0.313	-0.357
ERG	-2.155	-1.988	-1.117	0.908	0.908
CNR1	-1.914	-1.147	-0.366	1.107	2.532
FGF21	-2.214	-1.823	-1.493	-0.277	1.226
testosterone	-2.174	-1.307	-0.996	0.228	2.32
CDK4/6	2.4	1.886	1.698	0.302	0.655
TNF	-0.484	-0.651	-0.974	1.767	3.065
NDUFA13	2.224	2.224	1.987	N/A	-0.49
mir-210	1.366	0.999	1.613	-0.092	-2.848
MBTPS1	N/A	N/A	2	2.236	2.63
miR-29b-3p (and other miRNAs w/seed AGCACCA)	-0.277	-0.944	-0.904	-1.927	-2.793
MMP1	-2.243	-1.247	-2.028	-1.326	N/A
IFNA1/IFNA13	N/A	2.091	1.946	2.76	N/A
GPI	0.891	0.891	1.213	1.578	2.217
Jnk	-1.805	-1.757	-2.323	-0.903	N/A
ADRB2	N/A	-2.156	-2.63	-2	N/A
MLX	N/A	N/A	2.193	2.193	2.39
NFKBIA	1.226	0.909	0.882	1.629	2.117
NEUROG1	-0.728	-0.5	-1.213	-1.807	-2.5
TSH	-2.006	-1.845	-1.845	-1.02	N/A
UDP-D-glucose	2.236	2.236	2.236	N/A	N/A
Esrra	-2.088	-1.606	-1.762	-1.235	N/A
taurine	-2	-2.236	-2	-0.447	N/A
progesterone	-2.059	-2.346	-1.244	-0.297	0.733
KDM5B	0.789	1.004	0.412	-1.2	-3.229
TP63	-2.338	-0.828	-1.091	0.456	1.919
MAP2K1/2	-1.476	-1.438	-1.236	-0.259	2.173
IGF1R	-1.814	-1.378	-2.106	-1.275	N/A
ACVR1	0.68	1.125	1.125	1.495	2.14
WNT1	0.219	1.155	0.819	2.04	2.313
AREG	-2.353	-1.654	N/A	N/A	2.539
IL1B	-1.737	-2.192	-1.971	0.64	N/A
NR1I2	N/A	N/A	1.413	2.3	2.81
MAPK14	-1.348	-1.39	-2.254	-0.685	-0.845
AKT1	-1.215	-0.829	-0.917	0.364	3.169
PRKAA1	-0.755	-0.576	-0.757	-1.857	-2.543
SPP1	-2.469	-1.356	-1.445	-0.051	1.15
TRIM37	2.121	1.89	2.449	N/A	N/A
SLC13A1	2.117	1.789	1.091	0	-1.46
DICER1	0.979	0.537	-0.297	-1.778	-2.864
UCP1	-0.538	0.641	0.353	1.524	3.383
MAP2K4	-2.18	-1.564	-1.941	-0.281	0.45
CBX5	N/A	N/A	N/A	-2.711	-3.674
GLI1	-1.393	-0.66	-0.691	0.89	2.641
PPARD	-2.805	-1.568	-1.412	-0.014	-0.464
IL7	N/A	-2.295	-2.295	-1.65	N/A
CYP1B1	-1.89	-2.449	-1.897	N/A	N/A
OGA	-0.277	-0.97	-0.943	-0.994	-3.05
BMP2	-0.359	0.318	-0.794	1.903	2.85
ATG7	1.578	2.212	1.786	0.639	N/A
Rb	1.056	0.103	N/A	-1.969	-3.086
D-fructose	0.606	0.492	1.091	1.671	2.343
TGFA	-2.471	-1.61	-1.927	-0.193	N/A
MAPK9	0.35	0.552	0.957	1.917	2.411
N-cor	0.277	-0.57	-0.933	-2	-2.395
EP300	-2.044	-0.736	-1.786	-0.195	1.365
ESR1	-1.101	-0.914	0.214	0.801	3.086
CDKN1B	2.129	1.239	0.869	-0.083	-1.694
A2M	-2.395	N/A	N/A	-0.902	2.709
BMP4	-0.43	-0.131	0.085	1.926	3.396
BMP7	-2.023	-1.383	-1.184	-0.14	1.192
TFDP1	-1.387	-1.067	N/A	1	2.425
mir-34	1.05	-0.055	N/A	-2.101	-2.661
EGR1	-1.392	-0.817	-1.038	-0.232	2.369
PBX1	-2.2	-2.2	-1.446	N/A	N/A
EPO	-1.9	-2.264	-1.641	-0.036	N/A
IRF1	N/A	2.563	N/A	3.261	N/A
RUVBL1	-1.633	-1.633	N/A	N/A	2.538
HTT	0.528	0.916	0.873	1.062	2.398
EIF2AK2	1.321	1.591	0.458	2.4	N/A
mir-22	N/A	-0.189	N/A	-2.588	-2.931
mir-15	2.125	N/A	1.926	N/A	-1.62
L-glutamic acid	-2.226	-1.678	-1.577	-0.189	N/A
TGFB3	0.524	0.024	0.385	2.12	2.567
MED1	-1.291	-0.541	0.035	0.698	3.034
KLF4	0.094	0.295	0.873	1.683	2.559
Mek	-1.27	-0.465	-0.815	0.035	2.903
GATA1	0.99	-0.487	-0.311	-0.51	-3.178
mir-101	-2	-2.449	N/A	-0.928	N/A
MTORC1	-1.169	-0.347	-1.046	-0.743	2.042
homocysteine	-1.216	-0.574	-0.947	-0.342	2.221
PRKCI	-0.302	1.372	0.359	1.04	2.223
dihydrotestosterone	0.022	0.159	0.475	1.992	2.644
SP110	0.667	-0.378	0.378	-1.671	-2.197
BRD7	0.562	0.562	0.562	1.52	2.04
SIRT2	N/A	N/A	N/A	2.236	3
GDF2	-0.63	0.542	0.158	1.59	2.315
E2F6	1.633	1.342	N/A	N/A	-2.236
FASN	-2.219	N/A	0.216	1.035	1.732
BRD4	-0.178	0.368	0.287	1.372	2.982
NOTCH3	0.444	0.59	0.236	1.712	2.191
TP73	-0.2	-0.07	-0.374	1.466	3.047
CCND1	0.443	0.757	0.329	0.799	2.779
miR-23a-3p (and other miRNAs w/seed UCACAUU)	N/A	2.204	2.204	0.668	N/A
miR-145-5p (and other miRNAs w/seed UCCAGUU)	0.677	0.768	0.811	-0.672	-2.13
PRL	-0.192	0.352	-0.167	0.951	3.394
BMI1	N/A	N/A	-1.172	-2.178	-1.67
P38 MAPK	N/A	-2.211	-2.312	-0.488	N/A
galactose	-2.219	-1.342	-1.342	N/A	N/A
miR-30a-3p (and other miRNAs w/seed UUUCAGU)	2.646	N/A	2.236	N/A	N/A
SOX4	-0.882	-0.163	0.382	1.255	2.189
IRF4	2.351	1.308	1.184	N/A	N/A
Tgf beta	-0.177	0.325	-0.29	0.945	3.089
PAX7	-0.323	-0.044	-0.323	1.574	2.555
RIPK2	N/A	-1.325	-2.114	N/A	-1.36
formaldehyde	N/A	-1.67	-2.138	-0.989	N/A
SMARCA4	0.478	0.279	0.284	1.672	2.08
FGF4	-0.762	-0.762	0.346	0.512	2.36
mir-19	N/A	N/A	N/A	-1.736	-2.956
ARNTL	N/A	N/A	N/A	2.063	2.597
miR-22-3p (miRNAs w/seed AGCUGCC)	-0.084	-0.42	N/A	-1.744	-2.395
MTPN	-0.744	-0.538	N/A	N/A	3.357
TFEB	N/A	-1.163	-2.417	-1.05	N/A
SRC	-1.27	-0.468	-0.579	0.084	2.168
TRPC4AP	2.236	N/A	N/A	N/A	-2.236
S100A6	-1.265	-0.707	-0.378	N/A	2.121
miR-141-3p (and other miRNAs w/seed AACACUG)	2.148	N/A	1.404	-0.907	N/A
uric acid	2.357	2.057	N/A	N/A	N/A
PEX5L	N/A	N/A	N/A	-1.982	-2.425
HOXB4	0.447	0.447	-0.447	0.816	2.236
LEPR	-1.884	N/A	-2.244	N/A	-0.144
MMP3	-1.767	N/A	N/A	N/A	2.483
PLAUR	0.168	0.35	-0.074	1.29	2.361
IFNAR2	N/A	2	N/A	2.236	N/A
IFNK	N/A	2	N/A	2.236	N/A
MET	-0.177	0.247	-0.129	1.34	2.319
SENP1	N/A	-1.982	-2.219	N/A	N/A
cholic acid	N/A	-2.027	N/A	N/A	-2.12
KLF2	0.795	0.163	0.111	0.779	-2.29
E2F2	-0.947	-0.675	0.341	0.158	2.016
NRG1	-0.146	0.18	0.39	0.67	2.708
ID3	N/A	N/A	N/A	-1.393	-2.66
ITGB3	-0.295	-0.004	-0.798	0.516	2.432
bisphenol A	-0.67	0.079	-0.57	0.299	2.424
IFNA4	N/A	1.91	N/A	2.128	N/A
Il3	-0.083	-0.341	0.283	N/A	3.264
JUN	0.086	0.264	0.032	0.901	2.688
ATF3	2.113	N/A	1.857	N/A	N/A
miR-199a-5p (and other miRNAs w/seed CCAGUGU)	-0.17	-0.178	0.035	-1.439	-2.084
CD247	N/A	N/A	N/A	N/A	3.873
SYK	N/A	N/A	-1.39	-2.478	N/A
MLXIPL	N/A	N/A	1.428	2.408	N/A
IFNG	0.102	0.474	-0.358	2.898	N/A
ZAP70	N/A	N/A	N/A	N/A	3.742
NFE2L1	-2.333	N/A	-1.342	N/A	N/A
GON4L	-0.555	-0.555	N/A	N/A	2.55
PI3K (family)	-0.411	0.208	-0.411	-0.361	2.252
NR0B2	N/A	-0.16	0.289	-0.555	-2.576
MYBL2	-0.306	-0.755	-0.141	N/A	2.342
SCX	N/A	-0.179	-1.133	-2.213	N/A
KAT2B	N/A	2.208	N/A	1.257	N/A
MXI1	0.627	0.627	N/A	N/A	-2.187
IL33	N/A	-2.045	-1.273	N/A	N/A
miR-26a-5p (and other miRNAs w/seed UCAAGUA)	N/A	N/A	N/A	-0.202	-3.061
CD3 group	N/A	-0.647	-0.198	-0.198	2.117
IRS2	N/A	0.171	0.633	N/A	2.301
PRDM1	N/A	N/A	N/A	-2.952	N/A
fatty acid	N/A	N/A	-0.326	0.09	2.526
HSD17B4	N/A	N/A	N/A	N/A	-2.828
caspase	N/A	N/A	N/A	N/A	2.813
miR-199a-3p (and other miRNAs w/seed CAGUAGU)	N/A	N/A	N/A	-0.223	-2.582
miR-375-3p (miRNAs w/seed UUGUUCG)	0.392	N/A	N/A	N/A	-2.403
Cdk	0	0	0.514	2.229	N/A
norepinephrine	N/A	-0.025	0.47	2.08	N/A
EHHADH	N/A	N/A	N/A	N/A	-2.449
MED13	N/A	N/A	N/A	0	-2.449
mir-194	N/A	N/A	N/A	N/A	-2.434
NRG4	N/A	N/A	N/A	N/A	-2.407
miR-103-3p (and other miRNAs w/seed GCAGCAU)	N/A	N/A	N/A	N/A	-2.235
DGAT2	N/A	N/A	N/A	N/A	2.219
octanoic acid	N/A	N/A	N/A	N/A	-2.2
miR-296-5p (miRNAs w/seed GGGCCCC)	2.121	N/A	N/A	N/A	N/A

## Sheet: Embryo_let7_targets
Embryos significantly enriched upstream regulators
	fold-changes
symbol	Early blastocyst	Early diapause	Mid diapause	Late diapause	Pre-elongation	Elongation
AARSD1	1	0.318263	0.372289	0.365823	0.499332	1.28978
ABCC5	1	4.41024	6.13772	10.1512	8.97038	8.81845
ABHD14B	1	2.48293	2.35498	1.84994	2.86888	1.61372
ABHD17C	1	0.521784	0.65367	0.553729	0.752059	0.701637
ACP1	1	0.534285	0.72237	0.649422	0.930882	2.06595
ACSL6	1	0.838205	0.867972	1.26579	1.32738	5.15468
ACSS2	1	1.97046	2.0221	2.84725	4.27187	5.25712
ACVR2B	1	0.379881	0.463588	0.588573	0.591498	0.628409
ADAMTS2	1	1.49542	1.5164	2.06968	2.79465	3.73935
ADIPOR2	1	0.329975	0.381084	0.343968	0.522136	1.31449
AEN	1	0.982086	1.05545	1.33479	2.13401	4.11074
AGO3	1	1.34683	1.41135	1.6541	1.88523	2.64817
AIFM1	1	0.409965	0.538983	0.510131	0.627768	1.80494
AKAP6	1	2.50454	2.61857	1.8684	3.09936	1.49373
AKAP8	1	0.493357	0.671177	0.913991	0.985251	1.56007
ALDOC	1	0.433789	0.474301	0.35078	0.399557	1.1397
AMOT	1	0.336152	0.429725	0.445926	0.427177	1.00651
ANAPC1	1	0.629605	0.73362	0.95785	1.2101	2.64816
ANKH	1	1.43107	2.11188	1.76454	2.11034	2.7761
ANKRD39	1	0.99525	1.03775	1.15499	1.42231	2.60424
ANKRD46	1	0.80547	0.896433	0.854544	0.964705	1.26587
ANKRD49	1	0.848777	0.886972	0.821508	1.04465	1.34027
ANKRD52	1	1.01264	1.00673	1.01024	1.27537	2.33962
ANP32E	1	0.57229	0.64393	0.908833	1.06854	3.43909
AP1S1	1	0.506255	0.51283	0.388966	0.833471	1.64483
APH1A	1	0.391327	0.447533	0.370636	0.49478	0.952226
APPBP2	1	0.600025	0.716338	0.550755	0.810165	1.64086
ARG2	1	0.351086	0.351338	0.454601	0.822478	1.43476
ARHGEF38	1	0.523617	0.67351	0.719413	1.63868	5.40039
ARHGEF7	1	0.868456	1.05617	1.1781	0.982779	1.32096
ARID3A	1	0.693537	0.80096	0.864479	1.02303	2.71613
ARL5A	1	0.530974	0.590914	0.498926	0.713226	1.13207
ARMC10	1	0.872274	0.784993	0.823311	0.955733	2.15484
ARRDC4	1	0.371648	0.421964	0.296746	0.4493	0.323823
ASAP1	1	0.791288	0.752448	0.916081	1.12058	1.73638
ATG16L1	1	0.993959	1.20346	1.69359	1.80785	2.09688
ATL2	1	0.67388	0.739222	0.744576	1.01808	2.42158
ATP2A2	1	0.641936	0.75829	0.756575	1.09052	2.65121
ATP6V0A1	1	0.77934	0.777009	0.885198	1.54103	1.98376
ATP6V1F	1	0.448589	0.512597	0.489437	0.742499	1.47035
ATXN7L3B	1	1.28048	1.42353	1.14188	1.55282	1.85909
AURKB	1	0.516615	0.555167	0.6604	0.826666	1.60678
AVEN	1	0.513213	0.643905	0.82874	1.07976	1.68695
B3GALT5	1	2.09496	2.34035	1.51972	1.94668	3.94648
BACE2	1	3.61459	4.49817	5.19567	7.34558	7.40734
BCAT1	1	10.4039	10.7914	9.22911	16.8117	8.62625
BCL2L1	1	1.15397	1.24626	1.10892	1.70481	1.79739
BEND4	1	0.750334	0.859094	0.896373	0.893375	2.07494
BIN3	1	1.44503	1.51774	1.43765	2.15345	2.77235
BLOC1S6	1	1.38944	1.47996	1.3646	1.94421	2.0085
BMPR1A	1	0.371146	0.392876	0.37396	0.425724	0.584612
BMT2	1	1.25022	1.33506	1.26968	1.59095	1.53712
BRD3	1	0.534581	0.57294	0.563811	0.692854	0.490996
BRWD3	1	1.72115	1.74767	1.98587	2.6636	2.91847
BSG	1	0.3628	0.405736	0.333573	0.458048	0.65279
BTBD3	1	1.01204	1.23758	1.16413	1.231	2.03888
BTF3L4	1	1.80647	1.78647	2.18575	2.98802	5.3635
BTG2	1	0.506836	0.509465	0.390161	0.926265	0.720202
BZW1	1	0.273129	0.311157	0.285819	0.378714	1.01614
BZW2	1	0.481534	0.556896	0.695358	1.06489	2.84643
C3orf38	1	0.645667	0.606057	0.582882	0.817444	1.02834
C3orf52	1	0.492435	0.548657	0.498939	0.69143	1.18491
C5orf51	1	0.439234	0.533268	0.516314	0.658978	0.917805
C8orf58	1	0.624911	0.856797	0.9314	0.856287	0.971594
CACFD1	1	0.762515	0.902883	1.13709	1.41469	1.74967
CALCOCO2	1	1.00233	0.933272	0.898313	1.51982	2.00777
CALU	1	0.277869	0.272046	0.26446	0.276697	1.19227
CANT1	1	0.455952	0.494747	0.443852	0.536976	1.15089
CAP1	1	0.548541	0.568947	0.667021	1.04939	1.49227
CAPG	1	0.48327	0.613517	0.568381	0.76056	1.58678
CASP3	1	0.354181	0.42872	0.435054	0.520711	1.4137
CBL	1	0.695052	0.770946	0.683732	0.905236	2.16625
CCDC144A	1	1.96589	2.96818	3.00531	3.12702	4.13887
CCND2	1	1.39268	1.21786	1.46469	1.19687	6.15859
CCNF	1	0.597875	0.573871	0.711343	0.993662	2.08993
CCNY	1	0.90308	1.03092	0.915024	1.30342	1.52774
CDC25A	1	0.418622	0.443633	0.522067	0.663827	1.59587
CDC34	1	0.486347	0.606314	0.557009	0.796169	1.94641
CDC42SE1	1	0.448713	0.532361	0.532712	0.762573	1.63475
CDIPT	1	1.1787	1.25476	1.15128	1.37369	3.03488
CDK6	1	0.76675	0.774676	0.82694	0.911698	2.11377
CDKN1A	1	1.86152	1.77816	1.90791	3.60321	3.12236
CDV3	1	0.976812	1.04342	1.23056	1.65891	3.2185
CEMIP2	1	0.420424	0.540654	0.468742	0.580654	1.18968
CENPK	1	0.484638	0.635678	0.728458	0.958673	1.93156
CEP120	1	1.03173	1.07987	1.20536	1.38374	1.54608
CEP57	1	0.619142	0.690876	0.690839	0.812264	1.82673
CHD7	1	0.392009	0.485521	0.607422	0.802172	1.57647
CIAO2A	1	0.805169	1.03842	0.962231	1.37102	2.82606
CLCN5	1	0.519737	0.613268	0.58883	0.745567	1.50334
CLP1	1	0.545262	0.623508	0.65412	0.776073	1.49449
COIL	1	1.01636	0.999444	1.2832	1.51661	2.99705
COL1A1	1	6.43978	5.6576	1.59704	1.54081	37.4189
COL1A2	1	4.46422	2.38898	1.18298	1.35925	11.0603
COL4A1	1	26.2939	33.0309	59.0479	67.4324	57.0311
COL4A2	1	17.6408	21.2756	29.8966	27.2143	24.8804
COL5A2	1	1.7609	1.8689	2.79615	2.06963	6.09466
CPD	1	0.801728	0.960712	0.76089	1.11369	1.622
CPEB4	1	1.83317	2.34704	2.43002	3.06451	4.17057
CPSF4	1	0.532688	0.585549	0.668611	0.798487	1.93036
CRTAP	1	0.321463	0.514212	0.407172	0.485598	0.479902
CSDE1	1	1.02621	1.04961	1.03103	1.62318	1.78409
CTDSPL2	1	0.911036	0.997704	0.998144	1.34244	1.9541
CTPS1	1	2.34142	3.33214	3.1105	3.40494	3.05337
DAD1	1	0.515139	0.532875	0.622489	0.872595	2.79396
DAPK1	1	0.703963	0.833198	0.971059	0.980026	0.950021
DCAF15	1	0.478195	0.535374	0.577539	0.678686	1.12712
DCBLD1	1	2.06134	3.21641	2.25217	2.63761	5.78936
DDA1	1	0.846795	0.882377	0.928176	0.953961	1.15975
DDX18	1	0.444408	0.558429	0.641247	0.98273	2.70629
DDX19A	1	0.488614	0.579132	0.672781	0.937039	1.91734
DDX19B	1	0.476746	0.56226	0.578863	0.789426	1.88261
DIABLO	1	1.02325	1.07024	0.785906	0.886726	1.5928
DIAPH2	1	1.06821	1.77358	2.91059	2.88353	2.18526
DICER1	1	0.572146	0.616368	0.732322	1.01699	2.17277
DIPK2B	1	1.56642	2.03859	2.11715	2.42385	2.25937
DKK3	1	2.28564	3.18432	2.01182	1.93453	1.24992
DLST	1	0.412586	0.504813	0.51087	0.729458	1.55552
DMP1	1	2.89196	3.06166	3.52797	4.04592	3.93885
DNAJB9	1	0.31584	0.435385	0.310433	0.359756	2.08716
DNAJC1	1	1.79	2.38565	2.62583	2.93301	4.64877
DPH3	1	1.67216	1.84552	2.02653	1.78479	4.60231
DPP3	1	0.316158	0.350272	0.373094	0.662445	2.1015
DPYSL3	1	0.0956047	0.06191	0.0745713	0.1136	0.186033
DSP	1	0.426131	0.483442	0.574101	0.802003	0.915892
DUSP16	1	0.718938	0.927395	1.11692	1.4992	1.52
DUSP18	1	1.5362	1.50208	1.54473	2.56827	3.25656
DYRK1A	1	0.65828	0.714878	0.603608	0.752423	0.947244
E2F6	1	1.0367	1.22883	1.14483	1.52651	3.26662
EDEM1	1	0.550764	0.651459	0.593466	0.698571	1.80146
EDEM3	1	0.414946	0.487842	0.426811	0.507928	1.16881
EEF2K	1	0.487957	0.535106	0.496742	0.731792	0.795769
EFHD2	1	0.297026	0.288458	0.277266	0.494961	1.07693
EGLN2	1	0.776787	0.833618	0.857234	1.10892	1.84445
EHF	1	2.38591	2.52333	1.9916	4.74729	2.18269
EIF4EBP2	1	0.286526	0.361861	0.333839	0.551976	1.63296
EIF4G2	1	0.411739	0.49904	0.460032	0.631109	1.54242
ELF4	1	0.344037	0.412904	0.453374	0.492801	0.596779
ELP1	1	0.69627	0.837164	0.881478	1.04711	2.29788
EMB	1	1.75364	2.07968	2.39523	4.09124	3.86195
EOGT	1	0.841662	0.910668	0.828237	1.19217	3.12005
ERCC4	1	0.646963	0.749811	0.740342	0.928489	1.88968
ERGIC2	1	0.998384	0.914069	0.939521	1.51368	2.1171
ERO1A	1	0.482765	0.539213	0.5507	0.636515	1.69475
ETV3	1	0.330972	0.407826	0.402459	0.477353	0.555586
EZH2	1	0.177677	0.208533	0.296126	0.378617	1.11583
FADS2	1	0.129353	0.149918	0.219976	0.349234	1.79543
FAM118A	1	1.02956	1.26862	1.27165	0.884387	0.717588
FAM222B	1	0.333562	0.327204	0.3627	0.427747	0.720402
FKBP3	1	0.291094	0.332687	0.333673	0.389685	1.01718
FN1	1	1.56743	1.65239	3.86302	4.70336	3.55195
FNDC3A	1	1.04474	1.33353	1.4234	1.91793	2.23081
FNIP1	1	0.498497	0.661992	0.642658	0.66959	0.924674
FNIP2	1	1.69076	2.13157	1.79673	1.51058	2.18175
FUT4	1	0.750948	1.0923	0.98984	1.18408	2.26791
FZD4	1	0.297999	0.329184	0.271246	0.342581	1.35386
GABPA	1	0.636387	0.727564	0.789675	1.03986	1.94861
GAK	1	0.473675	0.547316	0.670372	0.84763	1.66046
GALE	1	0.297914	0.417997	0.62662	0.590116	0.889797
GALNT1	1	0.426299	0.530451	0.583204	0.780648	1.63083
GALNT2	1	0.272252	0.25513	0.231248	0.302109	0.587654
GAS7	1	0.24345	0.268557	0.232561	0.257901	0.563633
GATM	1	3.09915	2.65127	1.61758	2.85251	1.12589
GDPD1	1	2.96209	3.08331	2.62941	2.8611	3.35284
GHR	1	1.19309	1.41932	1.16831	1.52073	1.58855
GIPC1	1	0.643791	0.743465	0.733415	1.20906	3.03889
GK5	1	1.41575	1.52586	1.46016	1.80222	2.46122
GLB1	1	0.585327	0.705363	0.405095	0.446973	0.528875
GLRX	1	0.0591605	0.0884605	0.0659207	0.0777613	0.183344
GNG5	1	0.442932	0.514503	0.468548	0.66027	0.638842
GNS	1	0.792523	0.90902	0.655914	0.77716	1.66062
GOLGA4	1	1.36736	1.88081	2.50921	2.11405	3.06036
GOLGA7	1	0.869878	0.839657	0.755291	1.1237	1.41725
GPAT3	1	0.920142	1.05502	1.19664	1.59589	9.45859
GPAT4	1	1.05732	1.3426	1.78215	1.99582	5.16158
GPATCH2	1	0.785981	1.05083	1.01921	0.685163	0.569096
GPATCH3	1	0.468977	0.551833	0.619001	0.694954	1.76226
GPCPD1	1	0.540741	0.685947	0.56636	0.377877	0.273201
GPX3	1	18.1567	21.5564	28.282	33.2017	17.8885
GPX7	1	1.4469	1.49137	1.97283	2.49306	4.23621
GRAMD2B	1	0.646119	0.691158	0.714344	0.875895	0.635192
GREB1L	1	1.37422	1.83128	2.82765	3.44949	11.3548
GTF2I	1	0.490511	0.447579	0.500344	0.762375	0.724205
GXYLT1	1	1.07623	1.04382	1.07409	1.47563	1.82645
GYG2	1	2.2786	2.73921	3.15637	4.16742	5.42226
GYS1	1	0.747895	0.963249	0.983507	1.32031	2.32934
HABP4	1	0.913264	1.18079	1.12287	0.94732	0.824452
HAND1	1	0.0405502	0.055397	0.0515753	0.0551466	0.381898
HASPIN	1	0.325859	0.360699	0.425836	0.54209	1.41006
HIC2	1	0.327559	0.403705	0.312949	0.584526	1.16155
HIPK2	1	0.408794	0.448781	0.441995	0.415731	0.249381
HK2	1	0.0963487	0.116024	0.102182	0.121869	0.208684
HMGA1	1	0.336019	0.383835	0.459125	0.720649	1.57015
HMOX1	1	0.401158	0.441872	0.445026	0.684042	1.16107
HOOK1	1	0.978012	1.11451	1.0255	1.45442	2.6754
HS2ST1	1	0.677629	0.69508	0.724459	0.924363	2.04349
HSPB7	1	0.930409	1.92228	1.10815	1.231	0.324594
HYOU1	1	0.670442	0.721911	0.76117	1.06868	3.66021
IGF1R	1	2.29899	2.44362	1.59939	2.27594	1.70394
IGF2BP1	1	0.211366	0.257535	0.30569	0.380421	1.04597
IGF2BP3	1	0.486502	0.567642	0.690331	0.775599	1.93376
IMPG2	1	1.5083	1.54323	1.99731	1.49674	2.11174
INPP5A	1	0.883327	1.00362	0.946349	1.17286	3.31854
INSR	1	2.1036	2.19408	2.23472	2.80112	1.96584
IPO4	1	0.584741	0.686524	0.964394	1.54049	3.56012
ITGB3	1	0.258067	0.449283	0.360751	0.35332	0.601299
ITGB8	1	1.7161	1.70012	1.45386	2.44639	1.75759
ITSN1	1	0.456283	0.618781	0.716104	0.593496	0.928287
KANK4	1	0.252989	0.263477	0.246723	0.517089	2.13015
KCNE3	1	0.260687	0.334673	0.36654	0.946645	1.04316
KDM3A	1	0.528241	0.578691	0.652683	0.748005	0.84484
KIAA1143	1	1.10973	1.23979	1.02588	1.58187	1.8127
KIF27	1	1.59082	1.68337	1.67317	2.61211	2.01568
KPNA4	1	0.888999	1.02824	1.15554	1.83554	2.24476
KRAS	1	0.443686	0.53069	0.581186	0.739969	1.15252
KRT19	1	4.24379	4.88048	5.35385	8.70796	22.0171
LASP1	1	0.243758	0.287873	0.279676	0.439265	0.463566
LBH	1	1.95487	2.15307	2.26511	3.29848	1.72955
LBR	1	0.391058	0.423716	0.502015	0.706052	1.99937
LCOR	1	1.46612	1.45689	1.35239	1.94524	1.84353
LDB1	1	0.668816	0.777456	1.25144	0.876437	1.12698
LGR4	1	1.63625	1.12609	1.35447	2.22059	1.59666
LIMK2	1	1.1881	1.37003	2.05001	3.00412	8.85252
LOC403312	1	1.53984	1.79673	1.71767	2.15197	2.02145
LOXL2	1	3.43097	4.20582	6.64764	10.2771	9.08281
LRRC20	1	0.864324	0.867098	0.845113	1.01994	2.00245
LUC7L3	1	1.38562	1.81671	2.79078	2.7467	3.45094
LYRM2	1	1.07471	1.34405	0.996686	1.73548	1.47855
MAP3K1	1	1.16146	1.25743	1.11769	1.64448	1.82667
MAP3K2	1	1.06963	1.16106	1.06141	1.39413	2.11652
MAPK6	1	0.582485	0.700567	0.649937	1.06926	1.99939
MDM4	1	1.15599	2.21041	2.57946	2.47776	1.83998
MED28	1	0.602713	0.616281	0.663731	0.753292	1.25504
MEIS1	1	3.55354	3.57721	2.52609	4.86501	2.1891
MEIS3	1	0.435701	0.71682	0.513388	0.343834	0.268959
METTL14	1	0.737913	0.785986	0.894315	1.01449	1.76975
MFAP3L	1	1.38298	1.7614	1.29415	2.98531	7.14771
MGA	1	0.928198	1.08817	1.22531	1.27423	1.37494
MIB1	1	0.564684	0.686364	0.633105	0.721239	0.969043
MLLT10	1	1.07367	1.11482	1.48231	1.5821	1.50873
MOCS3	1	0.47306	0.547486	0.490937	0.659326	1.15247
MPHOSPH6	1	0.621024	0.667296	0.649572	1.10214	2.21859
MRPS24	1	0.366388	0.443078	0.472189	0.530079	0.755357
MRPS33	1	1.37603	1.52915	0.983743	1.69617	1.94922
MSI2	1	1.97357	1.82304	1.77745	2.79556	6.50455
MSN	1	0.183129	0.219906	0.232422	0.245544	0.316486
MTPN	1	0.737992	0.794722	0.757632	1.1046	1.6479
MTUS1	1	1.37033	1.47836	1.35804	1.74289	1.48631
MXRA7	1	1.70867	1.54196	1.40143	2.14488	1.77903
MYC	1	2.46533	2.3061	3.13261	6.34005	30.8727
MYCL	1	1.57968	1.60926	1.69818	2.65496	2.53128
MYCN	1	0.313559	0.393237	0.695493	0.856291	0.722485
MYO5B	1	1.3197	1.65299	1.40343	1.25889	1.46794
NEK3	1	1.24103	1.37104	1.51763	2.07711	1.4424
NEK9	1	0.650123	0.759542	0.718115	1.06372	2.5934
NF2	1	0.363349	0.475768	0.516136	0.632879	1.38187
NHLRC3	1	0.541405	0.658399	0.500063	0.526599	0.867049
NID1	1	1.51728	1.65438	2.91324	4.81525	3.55324
NID2	1	2.0835	2.16029	2.99731	3.50041	3.21057
NKD1	1	1.21976	1.11231	1.1612	1.28722	5.79183
NME4	1	1.50748	1.76526	1.85437	1.98825	1.49184
NOL4L	1	0.484044	0.561398	0.43883	0.382368	0.412082
NR6A1	1	0.396521	0.547304	0.619443	0.640376	2.11546
NRAS	1	0.368431	0.462559	0.319166	0.534497	0.931932
NSMCE2	1	0.723527	0.626603	0.815906	0.999772	2.68475
NUDT15	1	1.60144	1.55512	1.45834	2.0826	1.99539
NUP155	1	0.557546	0.635012	0.666517	0.926856	2.13368
OSBPL3	1	2.02512	2.01938	2.12475	3.72519	3.57531
OSTF1	1	0.237213	0.334825	0.304888	0.356901	0.483926
P4HA2	1	1.07466	1.23313	1.27755	1.60517	2.04969
PABPC4	1	0.353327	0.466755	0.479075	0.844142	3.09128
PALM3	1	2.122	2.21949	2.76321	3.87559	6.45464
PARVB	1	0.81954	1.09	1.76899	2.72137	6.35872
PBX1	1	4.55488	4.49368	3.80621	6.90357	2.92863
PCGF3	1	1.06595	1.20913	1.30547	1.52015	2.01977
PCTP	1	0.307375	0.46914	0.420984	0.505626	0.458614
PDE12	1	0.406874	0.500725	0.475591	0.615919	1.49094
PDHB	1	0.457431	0.391776	0.470767	0.429068	0.891646
PDP2	1	0.210034	0.267766	0.228074	0.287556	0.275612
PGRMC1	1	0.615302	0.696122	0.707567	0.916486	3.62089
PHACTR2	1	1.90709	1.80166	1.71893	2.31793	2.8442
PIAS4	1	0.404439	0.433929	0.440775	0.55848	1.00698
PIGU	1	0.546942	0.552605	0.613729	0.803723	1.58824
PITRM1	1	0.818473	0.93135	0.974358	1.33108	2.00171
PKIA	1	0.576324	0.585033	0.590201	0.597489	1.41703
PLEC	1	0.570419	0.769853	0.899592	1.18604	1.03289
PLEKHH1	1	0.649712	0.93634	1.00523	0.829485	0.817388
PLEKHO1	1	0.27117	0.27974	0.246841	0.267453	0.244653
PLOD2	1	0.913668	1.03757	2.00178	1.96293	5.46819
PM20D2	1	1.06269	1.2059	1.40468	1.63155	1.32008
PMAIP1	1	0.232569	0.283382	0.410594	0.433147	0.216145
POGZ	1	0.497713	0.488627	0.564175	0.63351	0.631528
POLD2	1	0.331914	0.461781	0.388381	0.518187	0.776699
POLR2C	1	0.524684	0.588644	0.585765	0.835241	2.03834
POLR2D	1	0.830665	0.825992	0.858466	1.09061	1.64027
POLR3D	1	0.510721	0.576673	0.767508	1.11333	3.12634
PPARGC1B	1	0.335536	0.387968	0.372352	0.421118	0.849538
PPAT	1	0.643834	0.667547	0.767856	0.974455	2.0429
PPP1R15B	1	0.374539	0.444334	0.418128	0.573161	1.56443
PPP1R7	1	0.982077	1.15768	1.40758	1.87681	2.72444
PPP1R8	1	0.717279	0.719287	0.681648	0.593392	0.594076
PPP2R2A	1	0.692161	0.740673	0.75009	1.10616	1.47731
PPP3CA	1	0.808328	0.865655	0.898426	1.2661	2.44305
PRIM2	1	0.98844	0.906934	1.09358	1.19641	1.56801
PRKAA2	1	0.616663	0.783176	0.717542	0.809993	0.947495
PRKAR2A	1	0.29537	0.387977	0.403899	0.671271	1.70796
PRPF38B	1	0.745079	0.889053	0.996686	1.30428	2.57376
PRRC2A	1	0.575034	0.696402	0.864488	1.14694	1.70203
PTGS2	1	1.43326	2.02206	1.05974	0.409444	4.29578
PTP4A2	1	0.581168	0.897027	0.768024	1.22837	2.19015
PURB	1	0.916073	1.00836	1.03843	1.4136	1.70895
PXDN	1	1.39017	1.5896	1.97115	2.4165	2.22594
PXMP4	1	0.788972	0.840172	0.832692	0.91348	2.91875
RAB11FIP2	1	1.08347	1.17246	1.20808	1.19294	1.16474
RAB11FIP4	1	0.535241	0.630273	0.57039	0.733793	1.22949
RAB15	1	0.248205	0.29924	0.303364	0.357673	0.559592
RAB8B	1	0.889177	1.07608	0.885978	1.11778	1.26903
RABGAP1L	1	2.26761	2.76639	3.90884	3.30874	2.55992
RAD9A	1	0.631581	0.840297	0.965945	1.29909	2.32724
RALB	1	0.717145	0.983689	0.834093	1.14485	2.20618
RALGAPA2	1	0.400117	0.419764	0.353146	0.43561	0.652465
RALY	1	0.725834	0.775823	0.821391	1.20021	1.40853
RASSF4	1	2.39941	2.71867	2.45174	2.05649	0.688854
RBM19	1	0.503542	0.61412	0.846418	1.09737	3.05788
RBM3	1	0.96973	1.29396	1.93488	2.2164	3.92837
RBM38	1	0.94905	0.951708	0.921982	1.02392	4.39057
RCN1	1	1.66939	2.05816	2.15914	3.03585	2.61579
RDX	1	1.28111	1.02052	1.86069	2.39582	3.64045
RFFL	1	1.30904	1.61706	1.54892	2.43761	1.80671
RHOB	1	0.441142	0.436719	0.418636	0.677894	0.66006
RHPN2	1	0.460804	0.57933	0.505532	0.55141	0.394618
RICTOR	1	4.98259	5.27899	5.03751	6.70142	5.33745
RIOK3	1	0.522267	0.614642	0.658265	0.831441	1.53304
RNF165	1	2.63854	2.61748	3.56794	2.97043	2.44794
RNF207	1	0.569176	0.557375	0.565852	0.697071	1.91735
RNF44	1	0.523751	0.579433	0.601604	0.775616	0.965062
RNF7	1	1.18203	1.17028	1.14757	1.57119	1.72657
RNFT1	1	0.777763	0.925833	0.859624	0.978129	1.98273
RNMT	1	1.06641	1.54387	1.65532	1.85255	1.90436
RPL23A	1	0.736951	0.752168	0.701683	1.20572	1.76461
RRM2	1	0.351702	0.485775	0.572069	0.896269	2.41237
RRP1B	1	0.61507	0.728148	0.877902	1.24155	2.92318
RRP8	1	1.05702	0.99576	1.04949	1.54505	2.73192
RTCA	1	1.41188	1.50628	1.37979	2.20873	2.83967
RUFY3	1	0.586881	0.780939	0.976554	0.990962	1.18065
SALL4	1	0.263432	0.333907	0.315713	0.340019	0.55849
SARAF	1	0.473332	0.539737	0.474148	0.715111	1.61108
SCD	1	1.73804	1.9844	2.04718	2.97462	8.90109
SDK1	1	3.94897	4.41159	4.09952	10.2443	9.62818
SEC24C	1	0.356508	0.430147	0.454687	0.604619	1.31834
SECISBP2L	1	1.23511	1.46264	1.56812	2.00275	2.41884
SELENOT	1	0.647837	0.77573	0.651596	1.01799	3.26474
SENP2	1	0.702574	0.808748	1.14395	1.04246	1.26907
SENP5	1	1.87672	1.74035	1.70365	2.22195	2.19825
SLC10A1	1	1.65342	2.23055	2.81091	3.3484	28.6706
SLC16A9	1	1.60721	1.9003	1.55675	2.35339	2.93109
SLC19A3	1	0.903975	1.20715	1.07481	1.02071	0.707322
SLC1A4	1	1.18587	1.08484	1.19673	1.26851	3.02845
SLC20A1	1	1.07935	1.48111	1.35273	1.19025	0.732007
SLC25A13	1	0.593469	0.83453	0.936112	0.929596	1.08363
SLC25A24	1	0.711121	0.865513	0.886529	1.04655	2.52205
SLC25A27	1	1.77954	1.68023	2.16966	3.85601	2.64263
SLC25A4	1	0.433029	0.556507	0.446853	0.734521	1.51321
SLC30A1	1	0.559063	0.767667	0.560268	0.735593	1.43956
SLC30A4	1	2.63875	3.22183	2.32095	3.27639	2.35299
SLCO2A1	1	0.362056	0.396898	0.373335	0.42136	3.35736
SLF2	1	2.09206	2.30738	2.16719	3.35117	3.19327
SMAD2	1	0.822252	0.84058	0.960979	1.25562	1.54337
SMAD4	1	0.724586	0.773901	0.741441	0.98421	1.04152
SMARCAD1	1	0.64281	0.747836	0.828419	0.932598	1.9283
SMARCC1	1	0.419746	0.506126	0.534585	0.807244	3.40958
SMC1A	1	0.457686	0.657668	1.06547	1.34762	3.4756
SMCR8	1	0.493317	0.604033	0.586935	0.736906	1.82548
SMIM3	1	2.28221	1.88937	2.16812	3.01318	2.1949
SMOX	1	1.5642	1.85163	1.77101	1.87611	1.6543
SNN	1	0.574623	0.660016	0.639525	0.780179	1.46347
SNX30	1	1.29349	1.38229	1.37276	1.9527	3.03005
SOCS4	1	1.05368	1.04931	1.05143	1.57663	1.67361
SPARC	1	2.89093	3.33925	5.02505	4.45228	6.52866
SPCS3	1	0.460561	0.49519	0.4581	0.612578	2.01282
SPINDOC	1	0.458846	0.565069	0.608519	0.592974	0.608979
SREK1	1	0.920969	1.00447	1.23887	1.67913	3.07183
SRGAP3	1	3.21512	4.35469	5.34574	3.76005	1.66244
STAT3	1	0.275753	0.284586	0.219268	0.50744	0.400629
STEAP3	1	0.415907	0.461727	0.483315	0.553583	1.69144
STIMATE	1	0.670079	0.726392	0.70742	0.87824	1.69214
STK40	1	0.382244	0.465667	0.400841	0.499635	0.686512
STN1	1	0.732339	0.946913	1.18721	0.96304	1.64447
STRBP	1	1.03659	1.18797	1.1422	1.30641	1.09446
STX3	1	1.69286	2.21325	2.5148	2.64008	2.31124
STXBP5	1	0.992814	1.21353	1.24126	1.37639	2.12818
STYK1	1	0.753144	1.02909	0.548663	0.48844	0.18483
SUCLG2	1	2.10688	2.52758	2.36286	2.88064	3.84041
SULF2	1	0.900816	0.90465	1.45636	2.72555	2.83742
SURF4	1	0.410323	0.403234	0.490738	0.645853	4.05292
SYNCRIP	1	0.579372	0.70159	0.841805	1.1241	2.95214
TADA2A	1	0.732961	0.744584	0.718756	0.848343	0.864856
TAF9B	1	1.32368	1.36171	1.28555	1.71735	1.94968
TAGLN	1	4.58652	2.9109	5.03138	7.4372	19.6658
TARBP2	1	0.588305	0.627384	0.769309	0.894397	2.20152
TBC1D13	1	0.460551	0.489855	0.457796	0.597816	1.39273
TEAD3	1	0.587494	0.702132	0.852205	1.12919	3.04748
TET3	1	0.711459	0.797807	0.683034	0.875298	1.46242
TEX261	1	0.695837	0.738889	0.722895	0.991457	2.32523
TFCP2L1	1	0.752827	0.92388	0.824494	1.07797	1.98362
TGFBR1	1	0.670047	0.721862	0.845729	1.00321	1.66027
THAP9	1	1.66619	1.69437	1.94994	2.77032	2.47707
THEM4	1	1.88532	1.84816	2.11078	3.75662	2.92134
THRA	1	1.17245	1.13346	0.961018	1.19805	1.19985
TK1	1	0.197414	0.252716	0.3016	0.28845	0.339941
TLNRD1	1	1.06148	1.05658	0.916184	1.55642	1.78926
TMED10	1	0.382283	0.424625	0.390596	0.545187	1.57481
TMED4	1	0.709742	0.759215	0.625305	0.900951	2.0066
TMEM144	1	0.763728	0.935995	0.829432	0.970683	2.54337
TMEM178B	1	1.74021	1.85936	1.548	1.79156	2.37759
TMEM41A	1	0.514545	0.546067	0.525274	0.708412	2.05352
TMEM65	1	0.374283	0.48667	0.493364	0.546455	1.56465
TMPRSS2	1	0.110227	0.114201	0.134793	0.133296	0.118135
TNFSF9	1	0.127975	0.175647	0.134512	0.178528	0.153422
TNIK	1	1.44162	1.81671	1.4381	1.01414	1.0026
TP53	1	0.467997	0.519996	0.5231	0.702911	0.993509
TPM2	1	6.50877	4.42949	6.59426	7.95003	15.7306
TPP1	1	1.6043	2.09572	1.43719	1.51059	2.45957
TRABD	1	0.86365	0.916607	1.00823	1.24793	2.00365
TRHDE	1	0.616917	0.637057	0.593753	0.558745	0.456022
TRIM71	1	0.312146	0.431793	0.467217	0.650698	1.32627
TRMT1	1	0.456457	0.533234	0.685585	0.975708	2.6372
TRMT13	1	2.14955	1.93244	2.22041	2.56306	3.10104
TRPM6	1	0.771744	1.38621	1.20586	1.68915	1.5585
TSC1	1	1.27356	1.41944	1.40841	1.5415	1.77903
TSC22D2	1	0.901696	1.12403	1.13889	1.36514	2.20024
TTC14	1	0.76386	0.891358	1.23708	1.20772	1.99379
TTC9C	1	0.457841	0.53661	0.491725	0.591034	0.526737
TTL	1	0.385353	0.461072	0.605377	0.56785	0.715065
TTLL4	1	0.802937	0.817587	0.785585	1.11808	1.96506
TUBB4A	1	0.196397	0.233087	0.227248	0.216413	0.372224
TUSC2	1	0.740959	0.789801	0.713499	1.03749	1.79492
TXLNA	1	0.894638	1.04473	1.37871	1.80471	3.61895
TYMS	1	0.254419	0.275483	0.41169	0.616918	1.19515
UBXN2B	1	0.657683	0.688543	0.610971	0.82877	1.42762
UBXN4	1	0.631197	0.709715	0.694833	0.959613	2.23102
UFL1	1	0.730553	0.832294	0.873595	1.03955	3.21847
UFM1	1	0.866814	1.29743	1.3605	2.07411	2.47567
UGCG	1	0.994061	1.35464	1.66411	1.99374	1.82855
UGT8	1	0.539636	0.609399	0.384957	0.402948	0.477592
UHRF1	1	0.548778	0.598071	0.765834	1.08733	5.67507
UHRF2	1	0.385544	0.417493	0.462373	0.605151	0.973257
USO1	1	0.639141	0.563179	0.720817	0.7993	2.25806
USP47	1	0.75121	0.983673	1.0009	1.29491	2.62451
UTRN	1	1.16423	1.45195	2.04	1.79143	1.20556
VAV3	1	1.98598	2.28312	2.19556	3.14108	1.69346
VCAN	1	3.85921	3.89455	6.14066	10.2198	15.8238
VIM	1	22.727	11.0289	4.22201	7.10436	40.8513
VPS25	1	0.461977	0.473958	0.503021	0.636395	0.99558
VPS26B	1	0.759244	0.860716	0.909366	1.19772	2.54522
VPS33A	1	0.941826	1.12393	1.12666	1.35378	1.84864
WASL	1	1.2696	1.29888	1.31905	1.79521	1.8693
XAF1	1	1.42927	2.35988	2.37423	2.52734	2.6554
XPNPEP1	1	0.723605	0.541124	0.877197	1.09701	2.21913
XRN1	1	1.04605	1.2377	1.83069	1.45569	2.10533
YPEL2	1	1.38948	1.49398	1.46802	1.52895	1.03467
YTHDF3	1	0.619561	0.742576	0.728482	0.991372	1.6381
ZBTB10	1	0.332826	0.427402	0.417604	0.516215	0.679907
ZBTB8OS	1	0.879237	0.81471	0.714599	1.13428	1.30028
ZC3H6	1	6.73305	6.3641	5.02531	8.25207	3.95026
ZNF226	1	1.61984	1.26746	1.27008	1.73246	1.03582
ZNF33A	1	1.49873	1.59996	1.8839	2.13976	1.63703
ZNF391	1	0.129742	0.206293	0.15757	0.131739	0.0848377
ZNF410	1	1.18004	1.20113	1.49888	1.86182	2.9017
ZNF432	1	1.84192	2.42126	2.36532	2.24889	2.23932
ZNF473	1	0.911871	0.975995	1.29256	1.6656	3.65341
ZNF677	1	0.627324	0.63032	0.625387	0.88676	0.59253
ZNF697	1	0.387468	0.461499	0.436802	0.466581	1.06696
ZNF835	1	1.18983	1.32169	1.43193	1.65367	1.82872

## Sheet: LE_canonical_pathways
Luminal epithelium significantly enriched canonical pathways
	z-score cut-off of >2 in one of the analyses and p-value of <0.05
Canonical Pathways	Early diapause	Mid diapause	Late diapause	Pre-elongation	Elongated
Fatty Acid β-oxidation I	-2.646	-1.89	-1.134	-1.89	0.378
EIF2 Signaling	-1.671	-0.557	-0.928	0.186	4.271
Fatty Acid Activation	-2.236	-2.236	-1.342	-1.342	0.447
Role of CHK Proteins in Cell Cycle Checkpoint Control	0.378	1.134	2.646	1.134	-1.89
Glycolysis I	-2.236	-1.342	-1.342	-1.342	0.447
Stearate Biosynthesis I (Animals)	-2.111	-1.508	-0.905	-1.508	0.302
Actin Nucleation by ARP-WASP Complex	-1.134	0.378	-0.378	0.378	2.646
Leukocyte Extravasation Signaling	-2.324	-0.775	-0.258	-1.291	-0.258
Actin Cytoskeleton Signaling	-2.065	0.229	-0.229	-0.688	1.147
Integrin Signaling	-2.558	0	0	-0.426	1.279
fMLP Signaling in Neutrophils	-0.832	0.277	-0.277	0.277	2.496
Remodeling of Epithelial Adherens Junctions	-0.447	0.447	-0.447	0.447	2.236

## Sheet: LE_upstream_regulators
Luminal epithelium significantly enriched upstream regulators
	z-score cut-off of >2 in one of the analyses and p-value of <0.05
Upstream Regulators	Early diapause	Mid diapause	Late diapause	Pre-elongation	Elongated
NFE2L2	-4.038	-2.846	-2.846	-2.785	0.452
NCOA3	-2.787	-2.279	-2.787	-2.787	-1.974
beta-estradiol	-3.144	-1.719	-2.858	-2.782	-1.267
TCF7L2	1.382	3.305	2.944	2.584	1.142
IRF7	-2.249	-1.611	-1.994	-2.76	-2.606
cholesterol	-2.383	-1.604	-2.717	-2.717	-1.382
SQSTM1	-1.937	-1.937	-2.567	-1.422	-2.567
IL5	-3.4	-1.8	-1.8	-1	2.2
IFNB1	-1.741	-2.003	-1.839	-2.167	-2.178
IFN Beta	-1.347	-2.015	-2.015	-2.39	-1.973
SHH	1.824	2.373	2.922	2.373	0.152
Interferon alpha	-2.54	-1.405	-1.89	-2.326	-1.479
IFNA2	-1.139	-0.849	-2.17	-2.876	-2.495
Ifn	-1.706	-2.023	-2.023	-2.467	-1.262
USP18	0.896	1.664	2.433	2.433	1.664
MYCN	-2.175	-1.138	-1.657	-0.879	3.234
Hif1	-2.425	-0.97	-2.425	-2.425	-0.728
MAPK1	1.077	1.6	2.299	2.299	1.6
TP53	-2.217	-1.288	-1.809	-2.252	-1.276
STK11	3.286	1.571	2.143	1	0.714
IL1RN	1	1.462	1.923	1.923	2.385
ACOX1	2.034	2.034	2.523	1.546	0.407
CXCR4	-1.937	-0.57	-1.254	-1.937	-2.621
STAT4	-1.661	-2.004	-2.004	-2.462	0.057
IL15	-1.765	-1.408	-2.242	-1.408	-1.289
HIF1A	-2.484	-1.008	-1.889	-2.465	-0.062
CFTR	-1.411	-2.164	-1.599	-1.599	-1.035
TRIM24	0.898	1.437	1.976	2.514	0.898
CTNNB1	0.834	2.263	2.263	1.114	-1.234
EZH2	1.669	1.243	2.521	2.095	-0.178
ALDH2	1.432	2.213	1.432	1.432	1.172
VHL	1.287	1.287	1.287	1.287	-2.341
MAP4K4	2.496	1.387	1.387	1.941	0.277
MYC	-2.248	-0.839	-2.115	-0.881	1.296
CD38	-2.402	-1.922	-0.961	-0.48	1.601
testosterone	-1.69	-1.918	-2.716	-0.55	0.379
SYVN1	-3.143	-1	-1	-1	0.714
IL13	0.014	1.449	2.124	1.618	1.618
XBP1	-2.405	0.058	-0.125	-1.466	2.405
HIC1	-1.414	-1.414	-0.707	-2.121	-0.707
HGF	-2.842	-1.063	-1.212	-0.224	1.007
miR-155-5p (miRNAs w/seed UAAUGCU)	0.966	-0.828	0	1.518	2.76
PSEN2	2.042	1.158	0.653	1.537	0.61
Ifnar	-0.867	-0.371	-1.114	-2.105	-1.527
ERN1	-2.055	-0.355	-0.248	-1.693	1.573
TCR	-1.171	0.693	-0.184	1.187	2.596
fatty acid	-2.374	0.311	-1.078	-0.522	1.422
CD28	-2.432	-0.708	-1.355	-1.031	-0.169
NUPR1	-0.493	-2.523	-1.363	-0.493	0.783
EGFR	-2.12	-0.507	0.122	0.24	2.663
GAPDH	0.868	0.868	0.868	0.868	2.169
ARNT2	-2.524	-0.688	-0.688	-1.147	0.229
BRCA1	0.486	0.838	0.838	1.049	-2.039
Ca2+	-2.124	-0.985	-0.53	-0.985	0.359
KLF3	1.414	-0.354	0.354	-0.707	-2.121
CREB1	-0.33	0.659	0.989	0.33	2.472
TLR7/8	0.128	2.177	0.896	0.128	-1.408
CD3	-2.329	0.422	-1.103	-0.831	-0.032
NPC2	-2.2	-0.6	-0.6	-0.6	-0.6
WNT1	-0.588	-0.392	-0.392	-0.392	-2.353
miR-16-5p (and other miRNAs w/seed AGCAGCA)	2.033	-0.514	-0.631	0.07	0.654
RAF1	-2.073	-0.533	-0.533	0.296	0.296
UCHL1	0.113	0.113	0.788	0.113	-2.138
D-glucose	0.088	-0.11	0.161	-0.166	-2.281
