# Supplementary material for: Amino acids activate mTORC1 to release roe deer embryos from decelerated proliferation during diapause
Source: Proc Natl Acad Sci U S A. 2021 Aug 27;118(35):e2100500118. doi: 10.1073/pnas.2100500118 (PMC8536382; doi:10.1073/pnas.2100500118)
Supplement: Supplementary File [file pnas.2100500118.sd02.xlsx]

## Sheet: Title
Amino acids activate mTORC1 to release roe deer embryos from decelerated proliferation during diapause
Vera A. van der Weijden, Jochen T. Bick, Stefan Bauersachs, Anna B. Rüegg, Thomas B. Hildebrandt, Frank Goeritz, Katarina Jewgenow, Pieter Giesbertz, Hannelore Daniel, Emilie Derisoud, Pascale Chavatte-Palmer, Rupert M. Bruckmaier, Barbara Drews and Susanne E. Ulbrich
Dataset S2
Absolute quantification data of the amino acids in the uterine fluid in µM

## Sheet: Uterine fluid amino acids
Animal number	Sampling date	Embryonic cells [#]	Experimental group	1M-His	Gln	Lys	Ala	Cit	Thr	Leu	Orn	Asn	Gly	Val	Asp	Ser	Arg	Pro	Phe	Met	Tyr	Glu	His	Trp	3M-His	Ile	OH-Pro	GABA	BAIB	Anserine	Carnosine	Trimethyl-lysine 84	Butyro-betaine
19	2015-10-30	1008.33	Mid diapause	2.02	18.5	2.43	52.7	0.915	10.6	3.36	0.466	2.33	67	3.92	6.93	62.2	1.99	2.48	1.76	0.811	1.7	39.5	1.42	0.621	0.0629	2.47	1.22	0.542	0.198	0.166	1.34	0.0323	0.178
20	2015-11-02	1158.33	Mid diapause	3.42	65.9	8.01	174	4.53	49.9	14	4.37	13.2	442	16.7	42.8	648	8.44	17.2	7.33	3.38	6.72	161	6.02	2.67	0.196	8.13	9.18	1.95	0.0128	0.918	3.17	0.429	0.42
21	2015-11-02	1108.33	Mid diapause	1.29	20.4	3.57	72.7	1.14	24.2	5.43	2.24	4.33	88.2	6.08	6.33	119	2.79	4.34	2.73	1.27	2.83	33.1	3.41	1.18	0.201	2.78	2.08	0.857	0.101	0.162	1.63	0.0611	0.167
23	2015-11-06	362.5	Early diapause	1.14	35.7	4.95	81.7	2.77	20.9	6.47	2.02	6.02	155	7.38	14.7	111	4.74	4.97	2.92	1.43	3.17	72.8	3.23	1.36	0.178	3.87	2.73	0.508	0.0205	0.165	1.38	0.0948	0.241
25	2015-11-06	1283.33	Mid diapause	2.01	32.1	7.3	146	3.05	26.4	10.2	2.56	5.37	143	14.2	20	144	5.54	10.2	4.54	2.29	4.21	73	3.67	1.79	0.106	5.86	3.77	1.52	0.119	0.159	1.06	0.118	0.221
26	2015-11-14	1083.33	Mid diapause	1.92	19.4	5.01	50.6	1.54	12.4	6.47	1.75	3.04	86.3	9.13	15.9	55.2	4.83	6.55	3.39	1.92	3.07	51.8	4.52	1.36	0.465	4.87	1.6	1.32	0.176	0.236	0.717	0.12	0.151
28	2015-11-06	1308.33	Mid diapause	0.829	4.93	0.968	8.49	0.877	7.49	0.802	0.407	1.39	26.2	1.44	3.34	26.4	0.637	0.687	0.485	0.393	0.414	7.79	0.617	0.206	0.0447	0.251	0.207	0.0915	0.0482	0.0399	0.181	0.00436	0.038
29	2015-11-06	916.667	Mid diapause	1.15	15.3	3.07	59.1	1.4	17.7	5.08	0.994	4.37	114	5.86	23.6	136	2.51	3.79	2.35	1.1	1.95	62.2	1.66	0.904	0.0574	2.81	2.43	0.542	0.123	0.0564	0.504	0.108	0.175
30	2015-11-06	830	Early diapause	1.83	20.1	3.24	85.7	1.45	36.8	6.74	1.13	5.81	141	7.56	11	342	2.85	6.17	3.35	1.33	3.26	46.9	3.11	1.46	0.144	3.15	6.99	1.36	0.0866	0.0961	1.08	0.109	0.283
31	2015-11-07	1475	Mid diapause	1.84	54.2	9.84	258	3.61	54.2	17.2	2.19	11.7	364	21.6	32.5	460	7.96	22.7	9.9	4.9	8.53	185	5.4	3.54	0.089	11	11.4	3.56	0.0568	0.189	1.9	0.231	0.597
32	2015-11-14	1500	Mid diapause	1.23	14.5	9.81	40.9	0.773	10.8	15.7	1.66	4.85	49.1	13	10.3	28.9	8.88	6.41	7.61	3.35	6.19	40.8	4.3	1.99	0.0356	7.1	0.534	0.259	0.075	0.183	0.477	0.0889	0.0622
38	2015-11-25	5416.67	Pre-elongation	3.15	48.7	14	231	3.55	34	21.8	2.81	14.5	175	29.4	34	63.2	10.5	18	10.5	5.35	9.76	175	6.68	3.42	0.29	15.9	3.93	3.09	0.0337	0.294	0.926	0.191	0.798
40	2015-11-25	875	Mid diapause	1.57	21.8	5.07	62.2	3.16	31.8	6.41	1.86	8.68	83.3	8.26	7.42	183	4.85	5.9	3.46	1.99	2.91	55.1	3.4	1.3	0.0698	4.76	4.61	0.679	0.17	0.0421	0.63	0.0805	0.326
42	2015-11-21	958.333	Mid diapause	1.63	20.8	3.31	70.7	2.55	14.1	6.06	1.86	3.62	79.4	7.41	14.6	51.3	4.31	5.61	2.83	1.57	2.71	52.1	2.99	1.19	0.237	3.27	1.74	0.671	0.0885	0.299	1.16	0.123	0.189
43	2015-11-21	925	Mid diapause	1.51	13.7	1.95	26.6	1.32	5.38	2.26	0.98	1.81	51.6	4.2	3.43	15.3	2.02	1.99	1.38	0.831	1.27	21.4	1.22	0.299	0.0718	1.47	0.207	0.231	0.149	0.123	0.289	0.0144	0.0916
45	2015-11-21	4250	Pre-elongation	2.12	47.7	6.79	139	3.92	19.7	10.7	2.05	6.83	71.8	17.1	32.8	34.7	4.54	10	4.64	2.94	5.23	156	6.53	2.57	0.257	6.65	2.23	2.06	0.0736	0.139	0.758	0.145	0.249
46	2015-11-27	1450	Mid diapause	0.51	18.2	3.49	47.1	2.22	5.83	4.49	1.24	1.82	63.1	7.4	7.6	18.6	2.78	6.2	2.11	1.01	2.1	42.1	2.26	0.826	0.0414	2.92	0.368	0.659	0.152	0.0738	0.454	0.0591	0.121
47	2015-11-27	692.5	Early diapause	0.566	13.3	2.08	45.9	1.86	13.8	2.83	1.06	2.51	60	3.8	15	64.2	1.79	2.68	1.58	1.09	1.47	35.6	1.17	0.779	0.0381	1.5	1.22	0.57	0.0509	0.0406	0.338	0.0371	0.141
49	2015-11-28	1450	Mid diapause	2.24	23.3	4.48	101	2.5	25	10.3	2.24	4.93	176	12.6	29.7	201	3.26	8.28	3.84	2.32	3.65	83.3	3.58	1.81	0.209	7.5	5.34	1.62	0.0572	0.12	1	0.111	0.288
50	2015-11-28	6033.33	Pre-elongation	1.56	17.4	4.41	48.6	3.15	5.23	6.15	1.15	1.94	47.1	10.2	5.63	11.3	3.1	4.62	2.97	1.13	2.85	40.5	2.07	0.88	0.183	3.92	0.756	2.01	0.0839	0.0908	0.391	0.0417	0.212
51	2015-11-27	3308.33	Late diapause	1.59	27.4	5.32	86.3	2.89	21.9	9.71	2.18	6.67	90.6	14.2	18.9	111	4.11	7.53	4.53	1.94	4.15	77.4	5.14	1.92	0.334	6.13	3.33	0.985	0.112	0.241	1.63	0.112	0.227
52	2015-11-27	3983.33	Late diapause	1.53	36.2	7.14	97.1	2.18	18.1	6.95	2.25	5.21	113	7.75	27	72.5	5.01	5.71	3.55	1.39	2.74	91.3	2.87	1.02	0.0388	3.52	1.83	1.8	0.357	0.119	1.35	0.0445	0.206
53	2015-11-27	1233.33	Mid diapause	2.15	37.5	10.7	118	4.59	21.1	14.6	2.71	6.48	97.7	18.3	16.3	106	9.59	13.8	6.13	4.26	6.62	119	5.38	2.25	0.0965	7.58	2.65	1.43	0.0734	0.341	1.64	0.13	0.23
59	2015-11-30	3650	Late diapause	1.43	19.5	3.16	55.7	1.47	9.56	4.85	0.905	3.12	92.6	7.5	7.92	24	2.48	4.2	2.44	1.55	2.67	57.9	2.21	0.954	0.178	3.61	1.16	0.5	0.102	0.0899	0.634	0.0559	0.161
60	2015-11-30	3333.33	Late diapause	1.74	23.7	4.05	82.4	2.78	22.3	6.98	2.06	5.27	134	9.28	9.94	102	3.81	7.37	3.94	2.14	3.72	52.6	3.77	1.48	0.234	4.07	2.53	0.885	0.00539	0.177	1.23	0.0876	0.173
61	2015-11-30	1600	Mid diapause	1.18	26.1	3.07	76.4	1.09	14.9	5.45	1.4	3.26	90.4	6.99	15.8	135	2.12	4.11	2.82	1.6	2.85	60.8	1.96	0.928	0.123	3.2	2.81	0.579	0.0504	0.0733	0.678	0.0724	0.189
62	2015-11-30	1816.67	Late diapause	0.962	6.41	1.99	29.5	0.973	9.05	3.64	0.723	1.6	57.1	4.05	3.79	43.8	1.67	2.83	1.64	0.893	1.45	21.5	0.896	0.583	0.0103	2.34	1.42	0.374	0.0229	0.0414	0.18	0.0583	0.078
63	2015-12-03	2791.67	Late diapause	2.32	22.7	8.47	121	2.77	40.4	14.9	3.35	9.09	219	17.9	22.4	259	6.4	12.8	7.68	3.51	5.94	68.4	7.16	2.75	0.309	8.79	5.25	1.56	0.0441	0.157	0.766	0.179	0.287
64	2015-12-03	1916.67	Late diapause	6.76	114	29.1	321	13.6	44	36	10.2	19.5	306	59.4	42.9	85.8	18.5	45.9	15.7	9.14	14.9	314	15.4	6.37	0.706	21.3	3.92	4.06	0.0893	0.363	2.01	0.462	0.67
69	2015-12-04	5541.67	Pre-elongation	5.3	104	24.5	311	12.2	54.7	43.5	7.89	20.5	275	50	73.8	173	23.5	45.3	19.7	11	19.9	266	16.8	5.96	0.502	30.8	6.18	3.58	0.0184	0.521	2.73	0.408	0.707
71	2015-12-05	1966.67	Late diapause	0.88	14.1	2.8	93.9	1.3	17.5	4.15	1.31	2.73	78.3	5.82	21.1	78.3	2.24	3.53	2.03	1.15	1.96	57.7	1.4	1.04	0.124	2.73	1.67	0.542	0.0569	0.0844	0.384	0.0877	0.12
72	2015-12-05	4275	Pre-elongation	1.26	32.9	9.31	62.2	4.36	8.52	11.8	1.96	4.18	70.4	16.6	15.4	13.8	7.92	8.56	5.52	2.8	5.8	73.5	4.34	2.06	0.227	6.33	0.717	0.873	0.0473	2.4	3.67	0.079	0.225
74	2015-12-12	7008.33	Pre-elongation	3.26	35	8.28	263	4.58	41.7	13.4	2.43	17.4	260	19.5	32	90.2	5.29	13.1	6.97	3.17	6.64	164	3.83	2.39	0.155	9	3.86	5.86	0.198	0.185	1.57	0.115	0.441
77	2015-12-17	3908.33	Late diapause	1.81	37.2	9.37	96.1	3.62	19.6	15.6	4	6.96	94.5	19.5	15.9	47.3	9.56	13.8	7.52	4.13	6.47	101	8.11	2.35	0.385	7.77	2.18	1.13	0.0548	0.252	1.45	0.123	0.205
78	2015-12-17	108333	Elongated	2.15	21.7	7.4	31.8	1.95	5.69	5.82	3.39	2.09	51.5	9.39	7.32	7.46	4.39	5.34	3.34	1.73	2.86	63.3	2.85	0.903	0.178	3.68	0.492	0.936	0.0687	0.544	1.69	0.0473	0.185
80	2016-01-06	64166.7	Elongated	1.37	6.98	3.28	20.7	1.17	2.73	3.52	1.74	0.748	21.8	4.86	2.15	5.48	1.73	3.31	1.7	0.853	1.76	22.4	1.79	0.621	0.141	1.86	0.11	0.285	0.0439	0.327	0.336	0.0271	0.0955
81	2015-12-12	7083.33	Pre-elongation	1.63	18.8	5.78	48.8	3.53	7.72	8.17	2.03	2.97	50.8	10.2	9.45	23.8	5.03	6.06	3.66	1.63	3.13	43.2	3.58	1.1	0.174	3.96	0.936	1.02	0.136	0.171	0.798	0.0594	0.102
88	2016-09-10	337.5	Early diapause	1.71	30.4	7.53	72.2	4.98	29.7	8.71	1.38	9.87	149	9.17	7.79	244	6.85	8.57	4.54	1.94	4.39	90.2	3.52	1.6	0.199	5.3	6.5	1.09	0.0553	0.0766	0.768	0.129	0.476
99	2016-10-01	249.167	Early diapause	2.12	16.4	3.43	42.3	1.82	17.9	4.26	0.746	5.85	103	4.98	3.87	230	2.32	2.89	2.46	1.2	2.05	40.9	1.77	0.965	0.12	2.83	2.67	0.524	0.0287	0.0758	0.697	0.0445	0.216
104	2016-10-21	442.5	Early diapause	0.953	28.6	9.01	48.1	3.43	12.1	7.75	2.9	4.94	175	9.13	12.8	210	7.06	7.6	4.05	1.91	3.71	52.6	3.17	1.3	0.153	5.32	1.63	0.627	0.0684	0.141	0.611	0.0917	0.585
108	2016-10-29	1066.67	Mid diapause	0.464	16.8	8.15	52.1	2.09	8.67	12.1	0.801	3.11	78.4	9.74	15.8	130	6.3	6.56	5.75	2.48	4.24	47	2.96	1.45	0.0932	6.27	2.08	1.21	0.157	0.233	1.08	0.0311	0.505
109	2016-10-29	551.667	Early diapause	2.65	36.1	5.35	121	2.04	25.4	7.76	1.66	9.1	225	7.72	49.7	264	3.86	7.21	3.89	2.25	3.92	107	2.75	1.4	0.173	4.29	5.09	0.862	0.00513	0.165	0.871	0.138	0.45
110	2016-10-29	540.833	Early diapause	1.55	21.4	3.91	95.3	1.53	17	6.45	1.18	4.81	139	7.13	28.9	158	3	5.95	3.28	1.18	2.88	67.5	2.08	1.06	0.118	3.85	2.83	0.517	0.0356	0.194	0.851	0.0931	0.309
111	2016-11-03	1008.33	Mid diapause	1.56	16.2	2.99	38.7	1.1	12.8	4.72	0.982	3.3	226	5.91	24	355	2.48	4.48	2.94	1.34	2.65	38.1	1.23	1.06	0.0664	3.78	4.13	0.72	0.0612	0.145	0.758	0.0833	0.545
112	2016-11-03	858.333	Mid diapause	0.696	7.76	1.3	63	0.608	17.8	3.32	0.444	3.86	127	3.9	8.61	104	1.15	3.68	1.91	0.748	1.67	33.3	1.13	0.699	0.0387	2.34	2.61	0.725	0.0196	0.0118	0.276	0.0304	0.202
113	2016-11-03	10000	Pre-elongation	1.42	25.3	6.46	135	3.11	25.5	10.8	2.17	8.27	271	12.1	33	157	5.65	9.92	4.54	2.8	4.87	137	2.79	1.9	0.147	6.4	2.29	1.78	0.0187	0.382	0.953	0.145	0.747
114	2016-11-03	1483.33	Mid diapause	1.79	23.3	4.49	106	1.34	26.9	8.38	1.05	8.18	184	10.8	10.9	212	3.84	9.16	4.83	1.92	4.65	60.4	2.69	1.55	0.0905	5.38	4.91	1.69	0.0697	0.109	0.642	0.119	1.07
115	2016-11-03	771.667	Early diapause	2.44	51.9	9.8	186	3.03	47.7	18.8	2.63	15	376	20.9	57.6	557	8.83	18.4	10	4.84	8.55	227	7.09	3.81	0.164	9.06	9.95	2.41	0.0924	0.139	1.23	0.242	1.19
116	2016-11-03	2391.67	Late diapause	1.24	15	2.8	46.4	2.16	9.65	5.29	0.714	2.25	87.9	4.99	13.8	171	2.35	5.03	2.46	1.18	2.19	38.5	1.28	0.88	0.0758	3.5	1.62	0.95	0.121	0.0573	0.214	0.0645	0.281
118	2016-11-08	1208.33	Mid diapause	0.449	8.05	0.958	22.1	0.625	3.59	0.85	0.185	0.22	21.3	1.23	0.723	8.14	0.471	0.804	0.286	0.202	0.189	5.46	0.481	0.0298	0.0514	0.0624	0.0617	0.105	0.0225	0.0221	0.202	0.0126	0.0397
119	2016-11-08	858.333	Mid diapause	0.993	40.6	5.63	187	2.32	37.6	11	1.85	11.6	186	15.5	30.4	144	4.34	13.4	5.33	2.48	5.67	138	5.05	2.28	0.23	7.03	5.85	2.6	0.239	0.114	1.27	0.187	0.573
123	2016-11-03	767.5	Early diapause	0.843	15.8	3.3	61.2	1.17	15.1	5.92	0.925	3.41	141	7.28	16.8	232	2.31	4.68	3.08	1.53	3.04	29.9	3.17	1.17	0.0732	3.93	4.24	3.05	0.0597	0.198	1.88	0.0272	0.531
124	2016-11-03	1408.33	Mid diapause	0.58	12.2	1.5	42	1.01	4.49	2.43	0.306	1.75	49.9	3.31	5.34	29.4	1.43	1.85	0.992	0.556	1.17	30.8	1.36	0.494	0.101	1.76	0.649	0.558	0.0744	0.0694	0.354	0.0316	0.178
126	2016-11-03	2875	Late diapause	1.31	19.2	5.23	73	1.35	27.6	8.77	1.55	5.79	145	12	7.18	220	4.3	11	4.3	2.33	4.66	48.7	4.55	1.86	0.19	6.23	4.44	3.75	0.128	0.0796	0.727	0.099	0.441
128	2016-11-05	825.833	Early diapause	0.846	45.3	9.64	269	2.51	48.9	16.9	3.44	9.21	136	22.3	19.2	272	6.74	14.4	7.75	3.92	7.76	111	8.24	2.84	0.109	12.8	7.31	6.64	0.0746	0.18	2.39	0.0799	0.81
130	2016-11-08	1225	Mid diapause	1.6	17.3	2.82	92.4	2.25	13.7	5.29	1.59	2.79	75.7	4.82	27.1	174	2.67	3.29	2.32	0.842	1.96	61.2	2.5	0.773	0.166	2.79	3.68	0.945	0.0748	0.0544	0.565	0.117	0.161
131	2016-11-12	1683.33	Late diapause	2.07	33.5	3.91	72.4	3.24	19.1	6.71	1.69	5.52	189	7.51	38.5	264	3.42	7.74	3.33	1.66	3.58	69.7	3.09	1.2	0.232	4.37	4.23	0.993	0.123	0.503	2.08	0.15	0.531
132	2016-11-12	1400	Mid diapause	1.83	31.5	7.15	136	1.81	29.4	11.8	2.29	5.97	159	13	33.9	230	5.72	11.7	5.54	2.73	5.04	78.5	5.48	2.12	0.369	6.2	6.93	0.838	0.0332	1.48	1.77	0.296	0.276
133	2016-11-12	1391.67	Mid diapause	9.36	117	34.7	243	5.78	70.4	49.8	9.51	25.3	386	50.9	58.7	142	28.5	61.6	22.6	9.65	20.2	317	19.6	7.43	0.526	24	5.73	4.86	0.065	1.58	3.88	0.578	0.572
134	2016-11-12	1083.33	Mid diapause	9.91	112	35.2	242	5.89	53.5	51.9	13.5	26.3	338	54.1	54.4	165	24.3	58.9	22.5	13.3	21.9	346	21.3	10.8	0.695	29.9	5.25	6.76	0.165	1	4.54	0.39	0.513
135	2016-11-12	1083.33	Mid diapause	2.63	41.1	15.8	140	2.14	41.3	21.7	2.6	11.9	171	21.4	16.1	122	12	22.1	9.8	4.92	8.56	109	8.57	3.24	0.147	13.3	5.47	1.53	0.0426	0.424	1.98	0.204	0.497
137	2016-11-19	207.5	Early diapause	1	10.3	1.89	53.5	2.39	76.4	3.9	0.169	0.681	70.2	4.58	21	178	6.03	2.61	1.63	0.891	1.42	23	2.01	0.265	0.00148	2.29	3.75	0.47	0.0669	0.0733	0.539	0.034	0.232
140	2016-11-24	1941.67	Late diapause	1.11	9.83	2.41	30	0.858	9.45	2.76	0.787	1.08	64	3.98	10.2	84.4	2.06	2.22	1.22	0.644	1.07	23.9	1.16	0.434	0.00201	1.34	1.35	0.894	0.23	0.114	0.415	0.00925	0.13
142	2016-11-25	133333	Elongated	5.6	50	21.5	116	6.74	15.1	18.7	11	7.96	93.1	25.9	20.8	22.1	10.2	24.3	9.25	4.06	10.1	226	9.58	3.13	0.932	13.1	1.11	1.19	0.189	0.354	0.764	0.205	0.53
143	2016-11-25	2116.67	Late diapause	3.69	75.5	12.4	279	5.91	53.6	19.2	5.25	15.3	308	25.5	32.4	194	9.93	27	8.84	4.93	9.06	229	10.3	3.91	0.333	12.5	10.7	3.24	0.0711	0.494	4.09	0.414	0.619
144	2016-11-25	1650	Mid diapause	0.89	14.3	1.56	37.5	1.03	7.81	2.29	0.447	2.23	76.6	3.15	7.34	32.9	1.28	2.16	1.28	0.536	1.22	34.7	1.62	0.575	0.125	1.74	1.45	0.464	0.0614	0.0726	0.645	0.043	0.148
146	2016-11-17	2716.67	Late diapause	1.96	29.5	4.51	101	2.06	27.5	8.55	1.28	5.18	146	11.3	18	248	3.47	9.17	4.43	1.92	4.3	74.9	4.46	1.93	0.149	6.13	5.72	1.3	0.108	0.185	0.885	0.148	0.365
147	2016-11-17	2508.33	Late diapause	4.79	88.1	18.8	402	10.5	56.7	38.8	5.31	21.4	381	47.5	88	320	18.6	37.9	19.2	10.5	19.5	320	16.8	6.88	0.817	24.2	8.53	7.59	0.132	0.964	3.79	0.525	1.56
155	2016-11-25	2358.33	Late diapause	1.45	10	2.04	47.1	1.6	13.5	3.96	0.674	1.65	103	5.08	3.52	91.8	1.65	3.56	1.93	0.986	1.54	27.5	1.73	0.741	0.126	2.11	2.64	0.79	0.0913	0.078	0.803	0.0462	0.176
159	2016-11-26	3033.33	Late diapause	10.8	150	76.2	336	7.68	85.8	95.3	14.6	43.4	477	93.6	76.8	178	65.6	91.1	37.8	26	36.3	320	34.6	12.4	0.842	51.3	6.19	2.45	0.314	0.731	3.03	0.585	0.736
160	2016-11-26	1416.67	Mid diapause	1.7	21.4	5.36	62.3	2.4	18.9	8.52	1.06	3.45	76	9.16	8.87	53.7	5.63	7.39	3.79	2.4	4.26	52.8	3.68	1.57	0.135	4.58	1.92	0.781	0.068	0.129	0.608	0.105	0.107
161	2016-11-26	1158.33	Mid diapause	1.2	30.1	8.4	107	2.64	28.8	12.4	1.83	5.55	136	14.5	19.6	134	6.99	13.5	5.67	3.19	6.09	79.8	4.59	2.09	0.119	6.98	5.1	1.37	0.0442	0.143	0.586	0.14	0.228
163	2016-11-26	983.333	Mid diapause	0.499	14.9	2.94	79	1.07	12.9	4.35	0.621	5.38	76	5.45	11.5	40.9	2	4.91	1.84	1.05	2.11	45.1	1.71	0.922	0.1	2.15	1.47	1.18	0.0234	0.0851	0.711	0.0502	0.206
164	2016-11-26	1600	Mid diapause	3.31	41.1	8.53	210	7.69	37.7	18	2.64	11.7	215	21.1	36.3	134	7.46	19.8	7.97	4.35	9.31	140	8.34	3.81	0.348	11	4.64	2	0.0567	0.249	0.678	0.217	0.629
167	2016-11-28	3058.33	Late diapause	1.11	6.95	1.97	13.4	1.06	2.82	1.91	0.619	0.198	31.2	3.4	2.47	22.6	1.68	1.53	0.894	0.504	0.899	9.02	1.2	0.566	0.0856	16.8	0.161	0.641	0.157	0.103	1.12	0.00246	0.0715
168	2016-11-28	2075	Late diapause	0.503	5.64	1.75	11.8	1.34	2.93	1.55	0.913	0.324	26.5	2.7	3.88	12	1.42	0.892	0.811	0.305	0.806	13.1	1.07	0.313	0.12	1.49	0.234	0.0897	0.149	0.0309	0.304	0.0133	0.0394
171	2016-11-28	665.833	Early diapause	1.83	10.6	3.52	10.3	1.56	9.86	3.05	0.877	1.04	39.6	5.01	2.8	94.1	2.55	2.44	1.22	0.723	1.36	12.8	1.79	0.523	0.16	2.01	0.476	0.143	0.0562	0.0688	0.268	0.0421	0.0516
172	2016-11-28	14333.3	Pre-elongation	2.16	8.32	5.39	12	1.06	2.54	3.96	2.9	0.95	23.3	5.89	2.81	8.53	3.89	1.32	1.35	0.781	1.49	13.2	2.63	0.345	0.291	4.72	0.079	1.13	0.468	0.186	0.987	0.000398	0.0922
174	2016-11-28	2058.33	Late diapause	1.71	14	2.41	25.6	1.64	7.23	2.57	0.6	1	39.8	3.58	4.55	55	2.71	2.72	1.18	0.675	1.09	25.4	1.51	0.433	0.179	1.36	1.35	0.312	0.0493	0.0475	0.454	0.0623	0.0889
175	2016-12-01	3383.33	Late diapause	0.426	9.69	3.3	36.9	0.827	6.48	4.19	0.711	0.859	38.8	5.25	5.7	13.6	2.14	3.01	1.82	1.37	1.91	31.5	1.44	0.691	0.113	3.01	0.495	0.577	0.0319	0.161	0.257	0.0553	0.148
176	2016-12-01	2325	Late diapause	0.885	30.5	3.58	158	2.58	21.8	7.97	1.12	6.77	115	11.8	20.6	57.5	2.99	7.87	4.18	2.01	4.89	154	2.52	1.42	0.128	6.28	1.87	1.64	0.0633	0.031	0.305	0.0768	0.368
180	2016-12-01	3375	Late diapause	0.935	10.7	1.58	55.5	2.91	10.2	3.25	0.363	2.72	80.4	4.72	5.1	54.8	1.64	2.86	1.5	0.661	1.44	27	1.27	0.715	0.0817	1.86	1.15	0.608	0.0667	0.0689	0.43	0.0495	0.156
181	2016-12-01	2816.67	Late diapause	1.64	39.8	12.9	99.8	2.65	15.5	19.2	1.94	7.46	109	20.2	11.1	35.9	11.1	15.6	8.09	5.12	8.61	112	7.01	2.7	0.183	11.1	1.32	1.78	0.0373	0.153	0.464	0.114	0.28
182	2016-12-02	1116.67	Mid diapause	0.96	15.3	3.58	72.3	1.45	16.6	6.15	0.533	3.06	57.2	8.01	7.64	122	2.96	4.5	2.34	1.42	2.49	48.3	2.51	0.964	0.112	4.24	2	1.05	0.00805	0.0511	0.385	0.0997	0.161
183	2016-12-01	4875	Pre-elongation	2.28	20.7	2.99	51.1	1.38	7.45	5.6	0.932	2.02	68.5	8.77	4.05	19.1	2.44	4.28	3.03	1.1	2.6	53.4	2.93	1.12	0.156	3.66	0.835	0.675	0.0812	0.167	0.573	0.0426	0.199
185	2016-12-01	2483.33	Late diapause	1.76	31.9	6.02	60.2	2.77	12.6	8.64	1.66	4.85	122	11	8.15	123	5.54	9.19	4.33	2.24	4.51	39.2	4.33	1.65	0.346	6.19	3.17	0.447	0.047	0.128	0.636	0.114	0.161
186	2016-12-01	3433.33	Late diapause	0.736	11.7	3.85	35.5	1.4	11.2	4.77	1.36	1.87	63	6.16	4.5	76.3	2.59	4.77	2.45	1.42	2.3	26.4	2.37	0.967	0.173	3.38	1.47	0.449	0.0744	0.136	0.422	0.0743	0.277
187	2016-12-01	1241.67	Mid diapause	1.34	26.4	4.74	61.7	3.5	19.3	8.11	1.84	4.74	108	10.1	10.9	112	4.57	8.46	4.43	1.99	4.55	50.9	3.11	1.75	0.179	5.05	3.29	0.787	0.0589	0.157	0.583	0.0936	0.234
188	2016-12-01	1558.33	Mid diapause	0.397	12.2	2.25	33.1	1.19	6.24	2.4	0.896	1.52	69.7	3.52	7.16	71.4	1.52	2.22	1.45	0.518	1.2	18	1.34	0.665	0.149	1.97	0.99	0.91	0.194	0.212	1.14	0.0146	0.152
189	2016-12-02	2866.67	Late diapause	1.8	32.8	5.4	136	4.58	21.9	11.7	2.26	7.03	155	17.3	39.9	110	3.93	7.55	5.81	2.94	5.33	123	4.6	2.76	0.217	8.52	2.3	1.64	0.104	0.0765	0.511	0.126	0.323
190	2016-12-02	42500	Elongated	2.2	47.4	14.5	98.8	3.6	18.9	24.6	3.66	8.72	112	24.8	10.5	26.7	13.3	16.5	10.7	7.36	10.9	122	8.44	3.76	0.335	14.9	0.998	1.75	0.134	0.395	2.36	0.2	0.79
191	2016-12-09	3050	Late diapause	2.2	25.5	2.77	64	2.22	5.48	5.72	0.855	2.33	57.1	9.3	13.4	31	2.17	4.02	3.42	1.36	3.42	34.5	3.1	1.55	0.255	3.71	0.841	0.654	0.0477	0.169	0.495	0.0506	0.168
192	2016-12-09	5400	Pre-elongation	1.58	21.2	3.25	106	1.7	14.7	7.93	1.23	4.12	138	10.3	9.76	102	2.63	7.85	4.23	1.73	4.65	73.5	2.72	1.45	0.126	4.77	3.68	0.979	0.111	0.127	0.591	0.125	0.221
193	2016-12-09	133333	Elongated	5.09	38.7	10.5	77	5.54	12.6	14.6	5.18	6.55	103	18.2	7.22	20.6	8.12	16.4	7.59	4.19	7.13	125	6.97	2.69	0.423	8.53	1.16	1.25	0.000877	0.372	1.39	0.137	0.585
194	2016-12-10	321429	Elongated	3.89	55.9	21.7	96.5	4.31	21	30.4	24	10.7	149	30.4	24	32.2	4.32	37.7	14.2	7.86	13.1	159	9.59	4.16	0.383	18	1.14	1.19	0.0734	0.51	1.1	0.139	0.398
195	2016-12-09	2408.33	Late diapause	1.5	23.5	4.6	79.4	2.88	19.7	7.14	1.3	4.71	130	9.43	12.3	97.8	3.74	7.23	3.76	1.57	3.74	66.3	3.01	1.53	0.235	4.41	3.22	0.726	0.0106	0.226	1.48	0.133	0.191
196	2016-12-09	5116.67	Pre-elongation	4.37	54.9	10.9	148	3.2	20.6	18.2	2.5	8.09	160	22.2	17.4	51.8	9.15	15.7	8.94	4.75	10.2	131	7.81	3.59	0.522	10.1	2	2.33	0.0757	0.347	1.34	0.203	0.422
198	2016-12-10	4358.33	Pre-elongation	4.74	46.1	13.8	185	5.69	25.5	22.2	3.93	9.53	164	26.8	14.3	75.5	12.7	30.4	10.2	5.33	10.4	151	9.82	3.55	0.228	13.8	2.91	1.94	0.0335	0.39	1.88	0.277	0.325
201	2016-12-02	2875	Late diapause	1.45	29.8	4.59	100	3.38	11.7	6.68	1.5	4.17	96.7	11.1	8.85	39.8	3.59	6.52	3.88	1.38	3.81	78.5	3.68	0.838	0.139	5.57	1.11	2.9	0.118	0.138	0.83	0.0432	0.316
203	2016-12-02	116667	Elongated	2.34	14.9	3.49	20.5	2.66	2.4	3.97	1.7	0.723	37.2	5.91	4.11	3.83	3.83	3.55	1.75	0.856	1.61	33.7	2.22	0.809	0.172	2.76	0.363	0.309	0.0362	0.234	0.684	0.0806	0.112
208	2016-12-10	2925	Late diapause	8.66	118	35.6	245	16.1	56.4	45.2	13.5	20.9	369	51.2	71.8	259	32.9	49.9	23.5	12.3	23.1	321	19	7.03	0.764	25.1	7.09	2.8	0.0554	0.812	3.15	0.37	0.623
209	2016-12-10	2791.67	Late diapause	3.61	51.4	20.3	133	9.57	32.7	26.7	4	12.9	241	33	29.9	169	18	28.4	12.2	8.23	12.2	140	10.2	4.82	0.441	18.3	4.92	1.28	0.0754	0.237	1.66	0.289	0.385
213	2016-12-28	225000	Elongated	4.03	42.6	13.4	86.6	4.64	16	19.1	6.33	7.5	109	22.8	10.2	23.9	10.6	22.4	9.37	5.73	9.58	160	7.99	3.61	0.435	11.6	1.16	1.28	0.0229	0.21	0.663	0.147	0.392
218	2016-12-28	55833.3	Elongated	2.76	26.2	5.37	53.3	3.24	8.77	8.33	4.05	3.89	81.2	12.7	5.15	15.7	4.81	6.89	4.86	2.58	5.22	71.8	4.31	1.68	0.293	5.92	0.728	0.869	0.0298	0.315	0.77	0.0596	0.277
219	2016-12-28	15083.3	Pre-elongation	5.86	78.7	51.4	183	7.47	46.4	54.9	47.3	23.1	215	56.5	42.8	97.8	12.1	54.1	23.6	14.4	23.7	191	21.6	8.61	0.985	27.9	3.19	1.77	0.0303	20.4	16.7	0.352	0.705
222	2016-12-28	4291.67	Pre-elongation	5.03	75	19.6	181	7.77	34.6	35.5	5.09	12.4	150	39.1	17.9	83.4	19.2	25.4	16.6	8.99	15.1	185	11.2	4.8	0.517	20	2	2.18	0.0452	0.404	1.56	0.297	0.579
225	2017-01-06	325000	Elongated	9.75	140	78.8	262	12.7	63.6	90.6	51.5	42	294	88.8	40.6	87.2	23.6	77.9	50.8	32.6	51.6	299	35.6	15.9	1.16	47.1	2.9	1.43	0.018	0.711	1.82	0.976	0.534
239	2017-09-20	270	Early diapause	3.65	60.75	11.775	117	4.05	43.5	14.125	1.7475	11.075	174.75	18.575	8.85	252.5	10.825	25.75	8.175	4.675	8.575	72.75	7.45	2.5	0.2465	9.85	14	0.8375	0.03675	0.5	1.5875	0.4125	0.5475
242	2017-10-14	770	Early diapause	0.9025	18.475	3.85	38	0.8375	6.45	4.35	1.65	4.025	47.5	5.8	7.725	83.75	2.675	4.925	2.2375	1.2425	2.03	31.25	1.525	0.755	0.05775	2.925	1.435	0.835	< 0	0.1345	0.975	0.0505	0.3725
243	2017-10-16	539.167	Early diapause	1.07	6.15	0.9025	8.4	0.355	4.825	0.4975	0.2725	2.0975	23.875	0.72	1.035	47.75	0.56	0.41	0.3675	0.1935	0.2975	6.85	0.1905	0.1205	0.03425	0.365	0.2285	0.6075	0.0655	0.07825	0.5375	< 0	0.15725
253	2017-10-21	3133.33	Late diapause	1.4275	11.025	2.2	17.025	1.2725	4.9	1.11	0.27	2.0825	37.25	1.6975	2.9	23.35	1.615	1.41	0.85	0.525	0.6725	15.375	0.9675	0.3325	0.09425	0.6625	0.4675	0.23875	0.0147	0.18025	0.495	0.0635	0.07925
256	2017-10-24	693.333	Early diapause	1.2925	7.575	4.575	19.45	1.0525	7.65	2.725	< 0	2.0275	36.75	2.725	3.875	34	1.35	3.375	1.6725	0.87	1.36	17.625	0.945	0.6	0.07825	1.3925	0.9625	0.515	0.038	0.0515	0.2825	0.03275	0.1525
259	2017-11-15	2883.33	Late diapause	1.795	21.475	8.7	102	3.05	22.875	8.575	1.455	4.75	78.75	9.8	16.925	63.5	5.075	8.675	4.125	2.65	3.6	70.75	2.2775	1.2125	0.05025	5.275	2.95	1.12	< 0	0.1215	0.7675	0.102	0.22775
261	2017-11-15	2016.67	Late diapause	2.02	43.75	11.5	211	3.075	56	15.125	2.065	13.25	250	17.025	53.25	171.5	6.5	21.275	7.1	4	6.95	114.25	3.825	2.55	0.15225	11.45	7.25	3.1	0.0149	0.3775	2.11	0.1855	0.3575
263	2017-11-03	760.833	Early diapause	1.3	14.825	5.6	42.5	1.26	8.15	3.9	0.405	2.725	56.5	3.5	7.2	33.25	2.205	4.2	1.9375	1.0125	1.5825	28.25	1.0325	0.6125	0.06975	1.795	1.5125	0.59	0.0158	0.19925	0.74	0.06825	0.13525
264	2017-11-04	908.333	Mid diapause	1.225	32.75	6	160	2.825	53.25	8.625	1.5075	11.35	182.25	11.25	39.25	179.25	4	9.775	4.4	2.6	4.275	84	2.2825	1.87	0.09825	4.725	7.75	1.2225	0.06975	0.17275	1.3975	0.17925	0.5025
267	2017-11-06	1183.33	Mid diapause	0.6075	8.725	1.5125	21.225	0.8325	5.675	1.04	< 0	1.585	24.875	1.435	3.4	13.55	0.7225	1.315	0.5925	0.485	0.4925	11.3	0.3275	0.228	0.0575	0.275	0.4425	0.2675	0.0515	0.039	0.3375	0.02875	0.09625
279	2017-11-13	3491.67	Late diapause	4.475	40.5	10.85	113.5	2.7	17.575	9.925	2.455	7.1	139	14.8	17.675	59.25	7.075	12.05	4.775	3	5.025	61.75	4.35	1.9925	0.3675	6.025	5.175	1.265	0.03275	0.2335	1.1	0.13975	0.39
280	2017-11-13	824.167	Early diapause	1.8125	30	5.025	97	2.0625	25.75	7.975	1.815	6.55	120.25	10.875	26.5	129.5	3.4	8.575	3.9	2.4125	3.4	70.75	2.75	1.645	0.1295	4.525	3.975	1.155	0.007575	0.22225	1.55	0.09025	0.23025
281	2017-11-13	1558.33	Mid diapause	2.1475	20.65	5.425	129.75	2.4925	26.5	7.1	1.265	7.4	164	10.875	29	64.75	3.875	7.5	3.675	3.15	3.9	98.25	2.65	1.6075	0.1	4.65	2.5	2.175	0.02625	0.145	0.8225	0.089	0.375
282	2017-11-13	2100	Late diapause	2.9	43	12.3	174.25	2.85	47	15.375	2.55	14.2	307.5	21.175	26.75	115	7.15	21.225	8.675	5	8.9	108.75	4.45	3.35	0.20325	9.8	5.9	5.25	0.04775	0.2575	1.64	0.1885	0.5
284	2017-11-14	639.167	Early diapause	1.255	22.875	5.3	82.5	1.3225	16.725	4.55	1.1825	4.675	162.75	7.875	14.9	163.5	3.225	7.9	3.8	1.8225	3.45	49.75	1.97	1.6025	0.123	2.675	3.75	1.5575	0.03475	0.085	0.8625	0.09225	0.255
285	2017-11-14	632.5	Early diapause	2.55	57.5	18	226.25	3.275	55.25	16.2	3.1	13.05	322.5	20.775	107.5	600	7.775	22.55	9.125	4.525	8.7	107	5.475	3.55	0.3	7.725	10.5	2.04	0.126	0.275	2.0725	0.2825	0.6825
287	2017-11-14	966.667	Mid diapause	4.15	140	29	382.5	13.225	138	31.5	6.025	25.5	327.5	40.25	57	567.5	20.55	50	19.325	9.75	16.4	124.5	14.225	5.65	0.56	13.875	32	5.025	0.2315	0.42	3.15	0.32	1.105
291	2017-11-14	4483.33	Pre-elongation	5.05	86.25	32.5	213.75	7.15	41.5	28.5	7.775	9.7	203.75	36.75	34.5	71.25	24.975	42.25	16.1	10	16.3	191.5	11.775	5.175	0.5175	16.55	3.65	2.7	0.14525	1.315	2.65	0.34	0.4275
297	2017-11-18	3633.33	Late diapause	29.75	207.5	75.75	367.5	27.75	65	69	33.25	31.75	530	93.5	47	179.75	60	117	37.25	21.375	39	172.5	21.4	14.6	6.125	33	12.425	2.0625	2.65	89.75	47.5	6.75	1.635
300	2017-11-18	3300	Late diapause	7.825	96.75	26.5	164	9.5	27.75	23.55	6.725	13.7	208.25	34.5	27	115.5	20.575	37.25	14.025	7.85	14.275	79.75	10.725	5.125	1.675	13.425	5.275	0.9925	0.3275	19.6	18.825	4.025	0.3625
307	2017-11-24	2141.67	Late diapause	2.41	36.5	6.825	124.25	2.43	18.75	10.625	1.72	7.825	186.25	13.9	16.15	69	4.45	14.325	5.75	2.925	5.225	89	4.175	2.3025	0.21725	6.175	4.3	1.585	0.07025	0.3025	1.3825	0.13	0.3475
308	2017-11-24	2341.67	Late diapause	4.425	60.25	17.225	241.25	4.65	44	21.75	4	12.05	362.5	24.125	75.75	124.25	10.75	27	11.2	6	10.8	130	7.625	4.075	0.41	17.05	7.4	3	0.071	0.2225	1.6325	0.33	0.4925
311	2017-11-24	3083.33	Late diapause	0.945	10.525	3	84.25	1.51	16	4.975	0.2305	4.65	82.75	5.95	13.575	66.25	1.7375	4.925	2.575	1.5875	2.495	54.5	1.085	1.065	0.08525	2.6	2.24	1.4975	0.026	0.07625	0.23975	0.05725	0.28
312	2017-11-24	950	Mid diapause	2.5	36	6.925	129	2.3525	26	9.05	1.175	6.8	201.75	9.3	13.45	106.5	4.5	13.85	4.425	2.825	5.35	77.75	2.775	1.5825	0.23	4.3	5.2	1.92	0.0108	0.305	1.6075	0.11	0.3575
313	2017-11-24	2533.33	Late diapause	12.575	103	27.75	375	12.15	74	38.5	6.3	25.75	400	46.5	52.5	179.5	23.325	50.25	19.95	13.35	22.05	270	14.3	7.425	0.6275	23.925	11.225	5.5	0.1	0.88	3.725	0.4575	1.0075
314	2017-11-24	6400	Pre-elongation	7.85	142.5	58	229.25	9.225	59	52	13.95	24.025	407.5	61.75	64.75	153	33.25	76.5	24.475	13.475	24.35	280	16.6	8.175	0.64	32.25	6.95	3.725	0.24625	1.76	5.725	0.7125	1.0325
317	2017-11-24	2550	Late diapause	1.4575	24.025	3.55	89	2	11.6	7.525	1.02	5.225	72.5	11.175	8	21.6	3.225	8.525	3.9	1.7625	3.875	66.75	2.525	1.6075	0.1825	5.25	2.385	1.88	0.006975	0.1565	0.9475	0.07575	0.3025
318	2017-11-24	4150	Late diapause	1.85	39.5	6.85	171	5.45	21.575	12.125	1.0025	7.825	133.5	17.575	31.25	86.5	5.75	9.35	7.275	3.925	6.95	123.25	3.475	2.875	0.209	8.725	4	2.325	0.02315	0.13825	0.67	0.1495	0.34
319	2017-11-24	4600	Pre-elongation	1.2575	13.75	3.6	82.25	1.2925	13.025	5.05	1.0325	3.45	69	6	10.1	68.5	2.0325	5.25	2.7	1.85	2.475	39.25	1.545	1.0625	0.09725	3.175	2.6	1.3175	No Peak	0.1595	0.365	0.071	0.18
322	2017-11-25	4291.67	Pre-elongation	5.55	89.25	37.5	241.75	7.85	53.75	38	6.5	23.6	287.5	46.75	28.75	83.25	21.875	43.75	16.45	9.675	17.475	197.75	13.4	5.75	0.3875	17.675	6.65	3.6	0.14675	0.315	1.5425	0.345	1.42
323	2017-11-25	4566.67	Pre-elongation	7.375	130.5	47	280	12.95	80.25	42.5	11.325	25.5	367.5	54	51.25	250	29	56.75	20.475	12.375	21.65	210.75	14.275	7.375	0.59	20.85	11.125	2.95	0.16875	0.505	4.2	0.4825	0.855
324	2017-11-25	18500	Elongated	4.35	51.5	16.575	123.25	4.3	22.7	19.075	2.825	9.025	127	24.3	12.175	43.5	10.9	19.775	9.925	4.825	8.55	97.75	5.65	3.075	0.34	8.75	2.1375	2.38	0.1005	0.21675	1.1925	0.217	0.5775
325	2017-11-25	6425	Pre-elongation	2.0475	46.75	12.5	255	6.1	34.25	18.95	2.525	10	185.75	25	24.4	87.5	7.1	20.3	8.45	4.4	8.7	137.25	5.15	3.85	0.31	10.8	4.325	3.675	0.0119	0.17225	1.195	0.2245	0.8075
326	2017-11-25	2425	Late diapause	4.05	41	11.775	239.25	7.7	37.25	15.675	2.85	11.475	188.25	22.975	26.25	86.5	8.275	18.775	8.5	4.575	8.6	178.75	5.25	3.2	0.305	10.075	5.9	3.7	< 0	0.1705	0.685	0.222	0.4575
327	2017-11-25	1658.33	Mid diapause	1.115	11.775	3.075	85.5	1.4175	13.775	4.65	0.515	3.8	67.75	6.325	11.375	35.25	1.6375	5.25	2.265	1.175	2.37	43.5	1.0125	0.9725	0.1325	2.975	2.35	1.5775	< 0	0.0845	0.24825	0.058	0.14725
329	2017-11-25	4608.33	Pre-elongation	8.05	147.25	32.25	277.5	12.225	54.25	42.75	7.325	23.75	290	57.5	51	87.75	27.25	62	21.45	12.75	24.075	235.25	14.725	7.7	0.6425	27.5	7.3	6.375	0.0228	0.5125	2.625	0.48	0.8725
330	2017-11-25	4291.67	Pre-elongation	2.775	71.5	16.375	220.75	11.05	25.5	23.5	3.7	13.1	171.5	33.75	105.75	66.5	12.25	22.45	10.925	6.65	11.975	188.5	8.3	4.6	0.335	16.675	2.3675	2.775	0.032	0.11175	1.2125	0.3175	0.485
331	2017-11-25	1158.33	Mid diapause	4.775	63.25	20.7	173	5.075	32	24.825	4.75	12.225	157.75	31.75	26.75	121.5	16.7	33.25	12.325	7.825	11.75	137.5	10.725	3.8	0.58	17.825	8.25	3.225	0.176	0.4875	1.7875	0.2525	0.375
332	2017-11-25	5825	Pre-elongation	4.125	50	18.725	80.75	3.825	20.225	17.575	3.05	8.975	100.25	18.65	17.475	56.75	12.575	20.925	8.625	5.3	9.05	93	6.275	2.525	0.41	8.725	3.4	1.3775	0.01005	0.375	0.9925	0.1905	0.245
333	2017-11-25	10250	Pre-elongation	5.15	78	32	139.25	6.375	38.5	33	5.475	18.65	240	38	95.75	72.5	23.05	45	15.675	10.775	16.05	156	11.25	5.5	0.335	17.225	5	1.7175	0.059	0.5	2.725	0.335	0.4675
337	2017-11-30	6458.33	Pre-elongation	0.985	14.1	1.8125	34	1.1525	4.85	1.8625	0.04525	2.055	45.5	3.05	5.075	22.425	1.4475	3.225	1.37	0.6175	1.3725	24.1	0.7925	0.535	0.10575	1.3475	1.025	0.91	< 0	0.0825	0.66	0.0255	0.1565
338	2017-11-30	3658.33	Late diapause	3.425	65.5	14.1	193.25	7.275	22.7	18.625	3.75	9.975	143.75	27.75	30	41.25	9.975	18.8	9.4	5.875	10.975	154.25	6.425	3.675	0.6425	12.6	2.4375	2.85	< 0	0.20975	1.0275	0.26	0.525
340	2017-11-30	5675	Pre-elongation	1.79	21.55	7.4	93.25	2.525	16.475	10.2	1.9375	6.025	83.25	14.825	5.3	41.25	4.525	10.25	5.475	3.1	5.925	86	3.15	1.9075	0.18075	6.475	2.5	2.55	0.0525	0.0935	0.4275	0.102	0.405
341	2017-11-30	1633.33	Mid diapause	1.7925	24.725	4.675	126.75	2.525	27.75	7.825	1.2125	6	161.5	10.375	30	235.25	3.475	7.575	4.175	2.7	4.575	85.75	2.0175	1.665	0.15025	4.725	7.2	1.53	0.0375	0.1065	0.83	0.1115	0.32
342	2017-11-30	2425	Late diapause	1.1925	26.75	4.95	72.5	5.375	10.1	7.1	1.1275	5.25	88.75	10.9	13.275	13.625	3.7	7.425	4.175	2.155	5.05	77.5	2.3975	1.4625	0.275	5.2	1.0525	1.165	0.13275	0.2165	0.66	0.083	0.48
344	2017-11-30	3741.67	Late diapause	1.9275	34.5	7.825	113.25	2.875	13.25	10.075	1.6225	6.25	87.75	14.3	22.65	26	5.575	10.725	5.3	2.9	6.8	111.25	3.5	1.7	0.255	6.4	1.4525	2.575	< 0	0.21225	0.8575	0.1255	0.345
345	2017-11-30	1783.33	Late diapause	1.18	14.325	4.6	72	1.76	11.925	4.025	0.6575	2.8	74.75	5.55	15.65	47	2.675	4.925	1.94	1.595	2.235	37.75	1.0825	0.7275	0.18375	1.72	1.775	1.5325	0.05625	0.15475	0.4775	0.07075	0.1765
346	2017-12-01	2575	Late diapause	0.9175	8.4	2.1125	38.75	1.22	9.8	2.875	0.5725	2.205	65	3.925	5.15	49.5	1.785	3.325	1.4325	0.9275	1.4175	20.1	1.0525	0.6475	0.056	1.9875	1.935	0.89	0.008625	0.0595	0.3275	0.05475	0.09625
348	2017-12-15	278571	Elongated	18.05	345	275	547.5	22.3	155	196.25	96.25	123.5	575	218	61.25	194.75	96.75	160.25	145	65.5	130.25	585	103.25	33.25	3.25	136.25	9.85	1.555	1.265	0.995	4.75	3.05	1.085
350	2017-12-15	3891.67	Late diapause	3.675	58	15.775	144.75	7.425	19.6	17.075	2.48	9.25	120.75	19.3	14.15	43.75	12.9	17.025	7.95	5.4	7.775	107.25	5.2	2.925	0.2265	10.05	2.3825	2.4625	0.0285	0.29	1.1675	0.158	0.2825
351	2017-12-07	183333	Elongated	14.65	146.25	89.5	277.5	22.725	63.75	73.75	34.25	37	232.25	92	37.5	87	48.5	82	42.25	27	40.75	312.5	32	14.2	1.565	59.5	3.5	2.775	0.05975	0.5175	2.875	0.895	0.75
352	2017-12-11	923214	Elongated	33.75	1130	762.5	1462.5	15.8	557.5	377.5	241.75	372.5	1355	457.5	75	437.5	232	390	455	179	342.5	880	312.5	106	7.975	229	33	8.2	1.085	1.8225	7.125	7.175	1.1825
354	2017-12-07	108333	Elongated	3.15	36	9.675	70.25	3.4	10.05	9.95	2.825	5.675	71.25	15.325	4.6	8.125	6.45	13.875	5.7	3.3	6.025	88.5	4.175	2.3875	0.3125	6.475	0.9925	1.7025	0.02875	0.34	1.2475	0.12675	0.325
355	2017-12-08	325000	Elongated	14.025	252.5	248.5	617.5	25	140	223.75	93.5	114.25	515	221	95.25	205.5	72	194	112.75	76.25	116.25	852.5	99.75	36.5	3.175	137.75	4.45	3.2	0.3275	1.2925	4.7	1.495	1.2725
356	2017-12-08	1775	Late diapause	0.825	15.275	3.475	79.5	2.415	9.275	5.225	1.12	3.3	85.75	7.45	11.225	37.25	1.8875	5.35	2.775	1.1875	2.775	35.25	1.5075	1.3825	0.0805	3.025	1.5675	0.8225	0.01835	0.10275	0.415	0.08025	0.235
358	2017-12-08	4441.67	Pre-elongation	1.43	23.625	5.225	59	1.6425	7.525	5.5	0.995	3.85	55	8.45	7.15	11.9	2.675	6.35	2.38	1.4325	3.275	44	2.02	1.18	0.14125	4.2	0.72	1.08	0.0106	0.106	0.4975	0.062	0.1745
359	2017-12-08	2200	Late diapause	5.075	58	17.175	215	4.4	52.25	23.6	5.45	14.175	287.5	25.25	40.25	206.5	8.925	22.2	10.8	5.875	11.3	109.75	5.85	4.1	0.29	9.85	9.05	2.8	0.075	0.565	1.71	0.31	0.705
373	2017-12-11	3008.33	Late diapause	3.275	47.25	12.675	185.75	3.4	48.25	14.925	2.485	9.9	161.75	18.675	37.25	205.5	7.175	16.1	6.825	4.175	6.45	117	4.9	2.725	0.2025	9.675	7.675	3.35	0.07025	0.17425	1.11	0.243	0.4025
374	2017-12-11	3933.33	Late diapause	2.3175	32.5	9.475	113.75	2.75	33.25	10.9	2.36	6.5	109.5	15.1	29.25	139.25	5.475	11.825	5.05	3.175	4.75	70.5	3.575	2.07	0.18575	7.375	4.05	1.8825	0.0074	0.165	1.0675	0.157	0.221
375	2017-12-01	4225	Pre-elongation	2.85	21.375	9.35	32.25	5.025	7.1	5.5	3.275	3.275	70.25	10.975	8.2	11.175	7.15	7.975	2.9	1.86	2.725	29.5	2.47	1.1425	0.21925	3.825	0.645	0.3825	< 0	0.17925	0.945	0.11775	0.08925
378	2017-12-01	3575	Late diapause	3.3	49.5	11.45	193	4.425	35.5	15.425	1.825	10.25	147.25	19.425	29	112.75	8.525	18.3	7.375	4.275	6.975	147	4.725	2.725	0.22425	10.325	5.1	2.775	0.011125	0.34	0.905	0.192	0.2625
379	2017-12-11	4466.67	Pre-elongation	3	40.75	6.375	250	4.1	66	11.125	1.545	12.7	110	16.525	49	170.5	4.575	14.425	6.125	3.35	5.85	131.25	3.425	2.65	0.17975	4.975	8.45	3.375	0.07325	0.16675	0.6225	0.16625	0.365
380	2017-12-11	242857	Elongated	15.475	327.5	472.5	795	31	222.5	215.5	146	141.5	655	300	134.25	220	86.75	188.75	155.25	95	152	1020	116.5	39	3.725	136.25	5.3	2.65	0.1085	1.2325	3.05	3.75	1.04
381	2017-12-12	4908.33	Pre-elongation	0.7725	17.125	3.575	72.25	1.2225	10.225	4.525	1.27	3.3	43.75	5.825	8.275	26.5	1.945	3.65	1.9625	1.2175	1.955	52.75	1.17	0.7675	0.08	1.825	1.0575	0.61	0.05175	0.12975	1.5575	0.042	0.1525
382	2017-12-12	375000	Elongated	17.375	312.5	302.5	662.5	64	141.75	185.75	98.75	98.75	657.5	249	170.75	220.25	76	190.75	90.75	66.75	103	1155	72.75	30.5	2.85	105.25	4.325	2.3825	0.44	1.1	5.725	2.725	1.765
383	2017-12-16	1125	Mid diapause	1.7125	16.35	7.125	46.25	1.595	12.9	5.15	1.6025	3.175	71.25	8.2	11.425	14.225	3.175	5.875	3.175	1.7775	2.75	33	2.725	1.23	0.20875	3.8	1.07	0.5125	0.06075	0.096	0.49	0.087	0.1055
384	2017-12-16	325000	Elongated	7.625	49.75	63	130	9.575	20.75	24.725	21.45	9.6	62.75	48	32.25	23.5	21.95	44.25	10.5	6.575	12.075	315	12.175	4.65	0.78	16.95	1.1925	1.545	0.03	0.5825	1.8875	0.3725	0.38
385	2017-12-16	15916.7	Pre-elongation	1.555	22.25	4.15	31	1.49	5.425	3.725	1.295	2.65	36	6.425	3.8	3.55	2.4575	3.8	1.7925	1.3325	1.9925	42.5	1.77	0.685	0.1555	2.875	0.4375	0.4925	0.038	0.335	1.0075	0.02675	0.12175
386	2017-12-16	4858.33	Pre-elongation	1.5825	48	8.9	110.25	5.875	15.5	10.3	1.8175	6.65	105.5	13.925	12.7	29.25	6.2	11.375	5.625	3.425	5.325	74.75	3.95	2.2	0.255	7.575	2.12	1.3525	0.0535	0.168	1.535	0.1555	0.32
392	2017-12-28	361905	Elongated	37.5	602.5	517.5	1255	72	307.5	370	330	180.75	1032.5	385	181	465	32.75	420	183.75	109.25	200.5	1297.5	147.75	62	4.275	204.75	10.675	5.975	0.815	2.2175	8.625	2.625	1.8
395	2017-12-15	18500	Elongated	2.08	16.075	4.75	27.25	1.8225	3.95	3.575	2.2075	2.055	37.5	6.65	4.35	2.0275	3.475	3.875	1.4875	1.25	1.53	27	2.24	0.8725	0.1915	2.0725	0.2265	0.3	0.0585	0.4625	0.855	0.1095	0.08275
396	2017-12-20	550000	Elongated	25.25	597.5	432.5	835	36.75	249.75	322.5	205.25	212.25	740	387.5	135.5	362.5	71.25	330	187.75	94.25	192.75	825	134.5	53	3.95	184.75	13.775	3.75	1.135	1.65	4.925	2.3775	1.7275
397	2017-12-20	4216.67	Pre-elongation	3.475	44.25	17.25	120.75	2.1525	33	16.475	2.8	9.15	99.75	20.05	13.8	89.25	10.675	19.275	7.75	4.7	6.5	79.75	6.05	2.6	0.1885	11.675	2.875	1.28	0.01965	0.255	1.5975	0.1545	0.2575
