# Supplementary material for: Amino acids activate mTORC1 to release roe deer embryos from decelerated proliferation during diapause
Source: Proc Natl Acad Sci U S A. 2021 Aug 27;118(35):e2100500118. doi: 10.1073/pnas.2100500118 (PMC8536382; doi:10.1073/pnas.2100500118)
Supplement: Supplementary File [file pnas.2100500118.sd03.xlsx]

## Sheet: Title
Amino acids activate mTORC1 to release roe deer embryos from decelerated proliferation during diapause
Vera A. van der Weijden, Jochen T. Bick, Stefan Bauersachs, Anna B. Rüegg, Thomas B. Hildebrandt, Frank Goeritz, Katarina Jewgenow, Pieter Giesbertz, Hannelore Daniel, Emilie Derisoud, Pascale Chavatte-Palmer, Rupert M. Bruckmaier, Barbara Drews and Susanne E. Ulbrich
Dataset S3
Roe deer sample list with the conducted analyses per sample

## Sheet: Dataset S3
Supplementary table 3: Roe deer sample list
van der Weijden et al., (2021)
Animal number	Sampling date	Embryo cell number [#]	Embryo diameter [mm]	Assigned developmental stage of the embryo	Embryo transcriptomics (E1)	Embryo transcriptomics (E2)	LE transcriptomics	Uterine fluid amino acids	Plasma Insulin	Plasma IGF-1	Plasma amino acids
9w	2015-08-05		0.1-0.2	early blastocyst	x (E103)	x (E106)	x
235or	2015-08-10		0.1-0.2	early blastocyst	x (E128)	x (E131)
238or	2015-08-05		0.1-0.2	early blastocyst	x (E98)	x (E102)	x
10w	2015-08-05		0.1-0.2	early blastocyst			x
211w	2015-08-05		0.1-0.2	early blastocyst			x
61g	2015-08-05		0.1-0.2	early blastocyst			x
18	2015-10-28	39		early diapause	x
23	2015-11-06	363		early diapause	x			x
30	2015-11-06	830		early diapause	x			x
88	2016-09-10	337.5		early diapause	x			x	x	x	x
99	2016-10-01	249.167		early diapause	x			x	x	x	x
104	2015-10-21	442		early diapause	x
109	2016-10-29	552		early diapause	x			x	x	x	x
110	2016-10-29	541		early diapause	x			x
119	2016-11-08	E1: 718, E2: 858		early diapause	x	x		x
123	2016-11-03	678		early diapause	x			x
128	2016-11-05	825		early diapause	x			x
131	2016-11-12	489		early diapause	x			x	x	x	x
137	2016-11-19	207.5		early diapause	x			x
47	2015-11-27	692.5		early diapause		x		x
104	2016-10-21	443		early diapause				x	x	x	x
115	2016-11-03	772		early diapause				x	x	x	x
171	2016-11-28	666		early diapause				x
239	2017-09-20	270		early diapause				x	x	x	x
242	2017-10-14	770		early diapause			x	x	x	x	x
243	2017-10-16	539.167		early diapause			x	x	x	x	x
256	2017-10-24	693		early diapause				x	x	x	x
263	2017-11-03	760.833		early diapause			x	x	x	x	x
280	2017-11-13	824		early diapause				x
284	2017-11-14	639		early diapause				x
285	2017-11-14	632.5		early diapause			x
285	2017-11-14	633		early diapause				x
295	2017-11-17	528.333		early diapause			x
78	2015-12-17	E1: 39166, E2: 49167		elongated	x	x		x
80	2016-01-06	64166.7		elongated	x			x
142	2016-11-25	E1: 109333, E2: 133334		elongated	x	x		x
190	2016-12-02	E1: 42500, E2: 34380		elongated	x	x		x	x	x	x
193	2016-12-09	E1: 32500, E2: 133334		elongated	x	x		x
194	2016-12-10	321429		elongated	x			x	x	x	x
203	2016-12-02	E1: 116667, E2: 108333		elongated	x	x		x
213	2016-12-28	225000		elongated	x			x
218	2016-12-28	E1: 34500, E2: 55834		elongated	x	x		x
219	2016-12-28	15083.3		elongated	x			x	x	x	x
225	2017-01-06	325000		elongated	x			x
348	2017-12-15	278571		elongated				x	x	x	x
351	2017-12-07	183333		elongated			x	x	x	x	x
352	2017-12-11	923214		elongated				x	x	x	x
354	2017-12-07	108333		elongated			x	x	x	x	x
355	2017-12-08	325000		elongated				x	x	x	x
380	2017-12-11	242857		elongated				x	x	x	x
382	2017-12-12	375000		elongated			x	x	x	x	x
384	2017-12-16	325000		elongated			x	x	x	x	x
392	2017-12-28	361905		elongated			x	x	x	x	x
395	2017-12-15	18500		elongated				x
396	2017-12-20	550000		elongated				x	x	x	x
539	2018-12-12		60	elongated					x	x
560	2018-12-28		60	elongated					x	x
564	2018-12-15		60	elongated					x	x
567	2018-12-29		120	elongated					x	x
579	2019-01-05		35	elongated					x	x
587	2019-01-06		33	elongated					x	x
591	2019-01-06		24	elongated					x	x
51	2015-11-27	3308.33		late diapause	x			x
59	2015-11-30	3650		late diapause	x			x
63	2015-12-03	E1: 2791, E2: 2667		late diapause	x	x		x
159	2016-11-26	3033.33		late diapause	x			x	x	x	x
168	2016-11-28	2075		late diapause	x			x
191	2016-12-09	E1: 2292, E2: 3050		late diapause	x	x		x	x	x	x
201	2016-12-02	E1: 2875, E2: 2550		late diapause	x	x		x
209	2016-12-10	E1: 1833, E2: 2792		late diapause	x	x		x
52	2015-11-27	3983.33		late diapause				x
60	2015-11-30	3333		late diapause				x
62	2015-11-30	1816		late diapause				x
64	2015-12-03	1917		late diapause				x
77	2015-12-17	3908		late diapause				x
116	2016-11-03	2392		late diapause				x	x	x	x
126	2016-11-03	2875		late diapause				x	x	x	x
143	2016-11-25	2117		late diapause				x
146	2016-11-17	2717		late diapause				x	x	x	x
147	2016-11-17	2508		late diapause				x
155	2016-11-25	2358		late diapause				x
167	2016-11-28	3058		late diapause				x	x	x	x
174	2016-11-28	2058		late diapause				x	x	x	x
175	2016-12-01	3383		late diapause				x
176	2016-12-01	2325		late diapause				x
180	2016-12-01	3375		late diapause				x	x	x	x
181	2016-12-01	2817		late diapause				x	x	x	x
185	2016-12-01	2433		late diapause				x
189	2016-12-02	2867		late diapause				x	x	x	x
195	2016-12-09	2408		late diapause				x
208	2016-12-10	2925		late diapause				x
253	2017-10-21	3133.33		late diapause			x
253	2017-10-21	3133		late diapause				x
259	2017-11-15	2883.33		late diapause			x
259	2017-11-15	2883		late diapause				x	x	x	x
261	2017-11-15	2016.67		late diapause			x	x	x	x	x
279	2017-11-13	3492		late diapause				x	x	x	x
282	2017-11-13	2100		late diapause			x
282	2017-11-13	2100		late diapause				x
297	2017-11-18	3633		late diapause				x	x	x	x
300	2017-11-18	3300		late diapause			x	x
307	2017-11-24	2141.67		late diapause			x	x
308	2017-11-24	2341.67		late diapause			x	x
311	2017-11-24	3083.33		late diapause			x	x	x	x	x
313	2017-11-24	2533.33		late diapause			x	x
318	2017-11-24	4150		late diapause				x
326	2017-11-25	2425		late diapause				x	x	x	x
338	2017-11-30	3658.33		late diapause			x	x
339	2017-11-30	1741.67		late diapause			x
342	2017-11-30	2425		late diapause				x
344	2017-11-30	3741.67		late diapause				x
345	2017-11-30	1783.33		late diapause			x	x
346	2017-12-01	2575		late diapause			x	x	x	x	x
350	2017-12-15	3891.67		late diapause				x	x	x	x
353	2017-12-07	2608.33		late diapause			x
356	2017-12-08	1775		late diapause			x	x
359	2017-12-08	2200		late diapause			x	x
373	2017-12-11	3008.33		late diapause			x	x
374	2017-12-11	3933.33		late diapause			x	x	x	x	x
378	2017-12-01	3575		late diapause			x	x
38	2015-11-25	E1: 23625, E2: 5417		late diapause and pre-elongation	x	x		x
140	2016-11-24	E1: 1500, E2: 1941		mid diapaues and late diapause	x	x		x
28	2015-11-06	1308		mid diapause	x			x
29	2015-11-06	917		mid diapause	x			x
32	2015-11-14	1500		mid diapause	x			x
40	2015-11-25	875		mid diapause	x			x
49	2015-11-28	1450		mid diapause	x			x
108	2016-10-29	E1: 1067, E2: 867		mid diapause	x	x		x	x	x	x
114	2016-11-03	E1: 13334, E2: 1483		mid diapause	x	x		x	x	x	x
118	2016-11-08	E1: 1208, E2: 1067		mid diapause	x	x		x	x	x	x
132	2016-11-12	E1: 1058, E2: 1400		mid diapause	x	x		x
182	2016-12-02	E1: 1083, E2: 1117		mid diapause	x	x		x
186	2016-12-01	3433.33		mid diapause	x			x
187	2016-12-01	E1: 1241, E2: 950		mid diapause	x	x		x
19	2015-10-30	1008.33		mid diapause				x
20	2015-11-02	1158.33		mid diapause				x
21	2015-11-02	1108.33		mid diapause		x		x
25	2015-11-06	1283.33		mid diapause				x
26	2015-11-14	1083.33		mid diapause				x
31	2015-11-07	1475		mid diapause				x
42	2015-11-21	958.333		mid diapause				x
43	2015-11-21	925		mid diapause				x
46	2015-11-27	1450		mid diapause				x
53	2015-11-27	1233		mid diapause				x
61	2015-11-30	1600		mid diapause				x
71	2015-12-05	1967		mid diapause				x
111	2016-11-03	1008		mid diapause				x
112	2016-11-03	858		mid diapause				x	x	x	x
124	2016-11-03	1408		mid diapause				x	x	x	x
130	2016-11-08	1225		mid diapause				x	x	x	x
133	2016-11-12	1392		mid diapause				x	x	x	x
134	2016-11-12	1083		mid diapause				x
135	2016-11-12	1083		mid diapause				x	x	x	x
144	2016-11-25	1650		mid diapause				x
160	2016-11-26	1416		mid diapause				x
161	2016-11-26	1158		mid diapause				x	x	x	x
163	2016-11-26	983		mid diapause				x
164	2016-11-26	1600		mid diapause				x	x	x	x
188	2016-12-01	1558		mid diapause				x
264	2017-11-04	908.333		mid diapause			x	x	x	x	x
267	2017-11-06	1183.33		mid diapause			x	x	x	x	x
281	2017-11-13	1558		mid diapause				x
287	2017-11-14	967		mid diapause				x
312	2017-11-24	950		mid diapause				x	x	x	x
317	2017-11-24	2550		mid diapause			x	x
327	2017-11-25	1658.33		mid diapause			x	x	x	x	x
331	2017-11-25	1158.33		mid diapause				x	x	x	x
341	2017-11-30	1633.33		mid diapause			x	x
383	2017-12-16	1125		mid diapause			x	x
424	2018-10-04		0.597	blastocyst					x	x
425	2018-10-04		0.516	blastocyst					x	x
426	2018-10-05		0.897	blastocyst					x	x
429	2018-10-06		0.773	blastocyst					x	x
432	2018-10-12		0.895	blastocyst					x	x
433	2018-10-12		0.713	blastocyst					x	x
435	2018-10-15		0.783	blastocyst					x	x
437	2018-10-16		0.467	blastocyst					x	x
441	2018-10-22		0.759	blastocyst					x	x
443	2018-10-26		1.087	blastocyst					x	x
444	2018-10-26		0.993	blastocyst					x	x
445	2018-10-26		0.749	blastocyst					x	x
446	2018-10-27		1.196	blastocyst					x	x
448	2018-10-27		0.753	blastocyst					x	x
450	2018-10-30		0.686	blastocyst					x	x
453	2018-11-01		1.003	blastocyst					x	x
454	2018-11-02		0.635	blastocyst					x	x
458	2018-11-03		1.585	blastocyst					x	x
459	2018-11-03		1.935	blastocyst					x	x
460	2018-10-29		1.326	blastocyst					x	x
462	2018-11-06		1.935	blastocyst					x	x
464	2018-11-09		0.8	blastocyst					x	x
466	2018-11-10		1.542	blastocyst					x	x
468	2018-11-12		1.836	blastocyst					x	x
469	2018-11-12		0.746	blastocyst					x	x
471	2018-11-12		1.238	blastocyst					x	x
472	2018-11-12		0.909	blastocyst					x	x
474	2018-11-13		1.154	blastocyst					x	x
476	2018-11-05		1.682	blastocyst					x	x
477	2018-11-05		1.161	blastocyst					x	x
478	2018-11-05		1.093	blastocyst					x	x
480	2018-11-12		0.943	blastocyst					x	x
481	2018-11-14		1.474	blastocyst					x	x
484	2018-11-14		1.185	blastocyst					x	x
485	2018-11-15		1.325	blastocyst					x	x
486	2018-11-16		1.129	blastocyst					x	x
487	2018-11-16		1.279	blastocyst					x	x
488	2018-11-17		1.444	blastocyst					x	x
489	2018-11-19		1.243	blastocyst					x	x
490	2018-11-19		2.303	blastocyst					x	x
491	2018-11-19		1.973	blastocyst					x	x
493	2018-11-19		2.014	blastocyst					x	x
494	2018-11-19		1.156	blastocyst					x	x
497	2018-11-20		1.443	blastocyst					x	x
499	2018-11-20		2.234	blastocyst					x	x
502	2018-11-21		1.53	blastocyst					x	x
503	2018-11-21		1.228	blastocyst					x	x
504	2018-11-21		1.431	blastocyst					x	x
505	2018-11-21		1.218	blastocyst					x	x
508	2018-11-19		1.891	blastocyst					x	x
520	2018-11-24		1.638	blastocyst					x	x
521	2018-11-24		2.926	blastocyst					x	x
523	2018-11-27		1.755	blastocyst					x	x
524	2018-11-30		3.024	blastocyst					x	x
525	2018-12-01		0.861	blastocyst					x	x
526	2018-12-01		1.838	blastocyst					x	x
529	2018-12-04		2.526	blastocyst					x	x
530	2018-12-04		1.722	blastocyst					x	x
531	2018-12-06		2.989	blastocyst					x	x
532	2018-12-06		1.981	blastocyst					x	x
533	2018-12-08		3.538	blastocyst					x	x
540	2018-12-13		3.477	blastocyst					x	x
551	2018-12-05		0.923	blastocyst					x	x
552	2018-12-15		3.026	blastocyst					x	x
553	2018-12-15		3.026	blastocyst					x	x
565	2018-12-28		implanted embryo	implanted embryo					x	x
568	2018-12-29		implanted embryo	implanted embryo					x	x
569	2018-12-29		5	blastocyst					x	x
570	2018-12-29		implanted embryo	implanted embryo					x	x
573	2018-12-29		2	blastocyst					x	x
574	2018-12-29		implanted embryo	implanted embryo					x	x
575	2018-12-29		2.049	blastocyst					x	x
577	2018-12-29		15	elongating					x	x
580	2019-01-05		implanted embryo	implanted embryo					x	x
581	2018-12-29		implanted embryo	implanted embryo					x	x
584	2019-01-05		2.354	blastocyst					x	x
586	2019-01-05		implanted embryo	implanted embryo					x	x
588	2019-01-06		16	elongating					x	x
589	2019-01-06		8	elongating					x	x
594	2019-01-06		15	elongating					x	x
50	2015-11-28	6033.33		pre-elongation	x			x
69	2015-12-04	5541.67		pre-elongation	x			x
74	2015-12-12	7008.33		pre-elongation	x			x
81	2015-12-12	7083.33		pre-elongation	x			x
172	2016-11-28	E1: 14333, E2: 9750		pre-elongation	x	x		x	x	x	x
183	2016-12-01	E1: 4875, E2: 4350		pre-elongation	x	x		x
45	2015-11-21	4250		pre-elongation				x
113	2016-11-03	10000		pre-elongation				x
196	2016-12-09	5117		pre-elongation				x	x	x	x
198	2016-12-10	4358		pre-elongation				x	x	x	x
291	2017-11-14	4483		pre-elongation				x
314	2017-11-24	6400		pre-elongation			x	x
319	2017-11-24	4600		pre-elongation			x	x
322	2017-11-25	4291.67		pre-elongation				x	x	x	x
323	2017-11-25	4566.67		pre-elongation			x	x	x	x	x
324	2017-11-25	18500		pre-elongation			x	x
325	2017-11-25	6425		pre-elongation			x	x	x	x	x
328	2017-11-25	4291.67		pre-elongation			x
329	2017-11-25	4608		pre-elongation				x	x	x	x
330	2017-11-25	4291.67		pre-elongation			x	x	x	x	x
332	2017-11-25	5825		pre-elongation				x	x	x	x
333	2017-11-25	10250		pre-elongation			x	x
337	2017-11-30	6458.33		pre-elongation			x	x	x	x	x
340	2017-11-30	5675		pre-elongation			x	x	x	x	x
358	2017-12-08	4441.67		pre-elongation			x	x
375	2017-12-01	4225		pre-elongation			x	x
379	2017-12-11	4466.67		pre-elongation				x	x	x	x
381	2017-12-12	4908.33		pre-elongation			x	x
385	2017-12-16	15916.7		pre-elongation			x	x	x	x	x
386	2017-12-16	4858.33		pre-elongation			x	x	x	x	x
397	2017-12-20	4216.67		pre-elongation			x	x	x	x	x
72	2015-12-05	E1: 4275, E2: 3992		pre-elongation and late diapause	x	x		x
192	2016-12-09	E1: 5400, E2: 3408		pre-elongation and late diapause	x	x		x	x	x	x
222	2016-12-28	E1: 4292, E2: 3917		pre-elongation and late diapause	x	x		x			x
